# Supplementary material for: Strategies to improve genomic predictions for 35 duck carcass traits in an F2 population
Source: J Anim Sci Biotechnol. 2023 May 6;14:74. doi: 10.1186/s40104-023-00875-8 (PMC10163724; doi:10.1186/s40104-023-00875-8)
Supplement: Supplementary file 1 — Additional file 1: Table S1. Estimation of phenotypic correlation and genetic correlation for the 35 carcass traits. [file 40104_2023_875_MOESM1_ESM.xlsx]

## Sheet: Genetic correlation
Tissue1	Tissue2	Correlation	SE
Abdominal_fat %	Feet %	-0.504351	0.121183
Abdominal_fat %	Gizzard %	-0.381942	0.1111
Abdominal_fat %	Head %	-0.79318	0.0795677
Abdominal_fat %	Heart %	-0.301742	0.147683
Abdominal_fat %	Lean_meat %	-0.701066	0.0864321
Abdominal_fat %	Liver %	-0.0696162	0.212915
Abdominal_fat %	Neck %	-0.6765	0.0818614
Abdominal_fat %	Skeleton %	-0.688065	0.0972409
Abdominal_fat %	Swing %	-0.703383	0.0932644
Abdominal_fat %	Shank_length	0.324742	0.173068
Abdominal_fat_wt	Abdominal_fat %	0.965326	0.00983586
Abdominal_fat_wt	Breast_muscle %	-0.276508	0.122056
Abdominal_fat_wt	Dressed %	0.573061	0.194452
Abdominal_fat_wt	Duodenum_length	0.335854	0.147544
Abdominal_fat_wt	Eviscerated %	-0.0183349	0.208041
Abdominal_fat_wt	Eviscerated_weight	0.759818	0.0558517
Abdominal_fat_wt	Feet %	-0.486308	0.117498
Abdominal_fat_wt	Feet_weight	0.507513	0.0935816
Abdominal_fat_wt	Gizzard %	-0.456731	0.101054
Abdominal_fat_wt	Head %	-0.838945	0.0634243
Abdominal_fat_wt	Heart %	-0.312946	0.1398
Abdominal_fat_wt	Ileum_length	0.325355	0.120379
Abdominal_fat_wt	Jejunum_length	0.279634	0.124202
Abdominal_fat_wt	Lean_meat %	-0.643439	0.0891323
Abdominal_fat_wt	Leg_muscle %	-0.615182	0.098527
Abdominal_fat_wt	Liver %	-0.181356	0.201375
Abdominal_fat_wt	Neck %	-0.725799	0.071361
Abdominal_fat_wt	Neck_length	0.163012	0.164323
Abdominal_fat_wt	Skeleton %	-0.738265	0.0840274
Abdominal_fat_wt	Skin_subcutaneous_fat %	0.895779	0.0319386
Abdominal_fat_wt	Swing %	-0.753207	0.0795247
Abdominal_fat_wt	Shank_length	0.493696	0.155785
Abdominal_fat_wt	Total_intestine_length	0.298618	0.122529
Breast_muscle %	Abdominal_fat %	-0.301126	0.12456
Breast_muscle %	Feet %	-0.412839	0.140354
Breast_muscle %	Gizzard %	-0.181778	0.137727
Breast_muscle %	Head %	0.02735	0.158189
Breast_muscle %	Heart %	0.103242	0.163763
Breast_muscle %	Lean_meat %	0.761123	0.0663871
Breast_muscle %	Leg_muscle %	-0.183301	0.152182
Breast_muscle %	Liver %	-0.45757	0.224795
Breast_muscle %	Neck %	-0.156889	0.135442
Breast_muscle %	Skeleton %	0.307549	0.154525
Breast_muscle %	Skin_subcutaneous_fat %	-0.417153	0.115444
Breast_muscle %	Swing %	-0.169718	0.160826
Breast_muscle %	Shank_length	-0.471238	0.175054
Breast_muscle_wt	Abdominal_fat %	0.282388	0.119721
Breast_muscle_wt	Abdominal_fat_wt	0.454138	0.100522
Breast_muscle_wt	Breast_muscle %	0.548457	0.0942074
Breast_muscle_wt	Dressed %	0.109633	0.225907
Breast_muscle_wt	Duodenum_length	0.272418	0.159505
Breast_muscle_wt	Eviscerated %	0.470254	0.189466
Breast_muscle_wt	Eviscerated_weight	0.778018	0.0520246
Breast_muscle_wt	Feet %	-0.485264	0.120628
Breast_muscle_wt	Feet_weight	0.566775	0.0913654
Breast_muscle_wt	Gizzard %	-0.470643	0.111212
Breast_muscle_wt	Gizzard_weight	0.213637	0.129667
Breast_muscle_wt	Head %	-0.522342	0.110829
Breast_muscle_wt	Heart %	-0.179678	0.154611
Breast_muscle_wt	Heart_weight	0.656425	0.0831336
Breast_muscle_wt	Ileum_length	0.224334	0.133862
Breast_muscle_wt	Jejunum_length	0.383584	0.125635
Breast_muscle_wt	Lean_meat %	0.261101	0.13269
Breast_muscle_wt	Leg_muscle %	-0.336379	0.134162
Breast_muscle_wt	Leg_muscle_wt	0.635535	0.0835783
Breast_muscle_wt	Liver %	-0.474862	0.187394
Breast_muscle_wt	Liver_weight	0.539098	0.108939
Breast_muscle_wt	Neck %	-0.655307	0.0879009
Breast_muscle_wt	Neck_length	0.108354	0.173123
Breast_muscle_wt	Skeleton %	-0.321347	0.13729
Breast_muscle_wt	Skin_subcutaneous_fat %	0.263452	0.120733
Breast_muscle_wt	Swing %	-0.646124	0.107192
Breast_muscle_wt	Shank_length	0.331213	0.170378
Breast_muscle_wt	Total_intestine_length	0.383704	0.124817
Carcass_weight	Abdominal_fat %	0.613557	0.083696
Carcass_weight	Abdominal_fat_wt	0.790617	0.0495152
Carcass_weight	Breast_muscle %	-0.177796	0.130915
Carcass_weight	Breast_muscle_wt	0.719479	0.0623277
Carcass_weight	Dressed %	0.510775	0.181623
Carcass_weight	Duodenum_length	0.594948	0.127582
Carcass_weight	Eviscerated %	0.171773	0.204857
Carcass_weight	Eviscerated_weight	0.993565	0.0021079
Carcass_weight	Feet %	-0.269371	0.139021
Carcass_weight	Feet_weight	0.875577	0.0351211
Carcass_weight	Gizzard %	-0.439599	0.106751
Carcass_weight	Gizzard_weight	0.464522	0.102921
Carcass_weight	Head %	-0.668105	0.0869493
Carcass_weight	Head_weight	0.83808	0.0434411
Carcass_weight	Heart %	-0.349444	0.137087
Carcass_weight	Heart_weight	0.819825	0.0520619
Carcass_weight	Ileum_length	0.572875	0.0974115
Carcass_weight	Jejunum_length	0.504504	0.106666
Carcass_weight	Lean_meat %	-0.388348	0.120117
Carcass_weight	Leg_muscle %	-0.34819	0.129179
Carcass_weight	Leg_muscle_wt	0.832721	0.0446273
Carcass_weight	Liver %	-0.223671	0.198459
Carcass_weight	Liver_weight	0.923352	0.039807
Carcass_weight	Neck %	-0.673262	0.082062
Carcass_weight	Neck_length	0.314174	0.151729
Carcass_weight	Neck_weight	0.763899	0.0611887
Carcass_weight	Skeleton %	-0.669609	0.0953338
Carcass_weight	Skeleton_weight	0.928158	0.0202487
Carcass_weight	Skin_subcutaneous_fat %	0.702197	0.0679358
Carcass_weight	Skin_subcutaneous_fat_wt	0.926675	0.0195504
Carcass_weight	Swing %	-0.659305	0.0965058
Carcass_weight	Swing_weight	0.894232	0.0326615
Carcass_weight	Shank_length	0.791688	0.12165
Carcass_weight	Total_intestine_length	0.535968	0.102295
Dressed %	Abdominal_fat %	0.534858	0.212319
Dressed %	Breast_muscle %	-0.521425	0.222145
Dressed %	Eviscerated %	0.22098	0.364822
Dressed %	Feet %	0.434344	0.314458
Dressed %	Gizzard %	-0.168485	0.23127
Dressed %	Head %	-0.456529	0.228677
Dressed %	Heart %	0.0573175	0.280989
Dressed %	Lean_meat %	-0.532625	0.23219
Dressed %	Leg_muscle %	0.0150541	0.261033
Dressed %	Liver %	-0.247069	0.363691
Dressed %	Neck %	0.0516456	0.235556
Dressed %	Skeleton %	-0.0320783	0.268271
Dressed %	Skin_subcutaneous_fat %	0.391173	0.207825
Dressed %	Swing %	-0.415928	0.248352
Dressed %	Shank_length	0.774187	0.275266
Duodenum_length	Abdominal_fat %	0.200203	0.159486
Duodenum_length	Breast_muscle %	-0.315009	0.165769
Duodenum_length	Dressed %	0.255977	0.274627
Duodenum_length	Eviscerated %	-0.187234	0.281378
Duodenum_length	Eviscerated_weight	0.553974	0.133129
Duodenum_length	Feet %	-0.171707	0.19096
Duodenum_length	Gizzard %	-0.00674825	0.167308
Duodenum_length	Head %	-0.083225	0.192632
Duodenum_length	Heart %	-0.109761	0.198932
Duodenum_length	Ileum_length	0.67083	0.121197
Duodenum_length	Jejunum_length	0.674283	0.124375
Duodenum_length	Lean_meat %	-0.468735	0.166834
Duodenum_length	Leg_muscle %	-0.22003	0.188226
Duodenum_length	Liver %	0.107502	0.273924
Duodenum_length	Neck %	-0.362618	0.159911
Duodenum_length	Neck_length	0.176517	0.216657
Duodenum_length	Skeleton %	-0.483805	0.179165
Duodenum_length	Skin_subcutaneous_fat %	0.459521	0.149045
Duodenum_length	Swing %	-0.491918	0.174661
Duodenum_length	Shank_length	0.751042	0.187708
Duodenum_length	Total_intestine_length	0.747823	0.0992606
Eviscerated %	Abdominal_fat %	-0.123163	0.211427
Eviscerated %	Breast_muscle %	0.403403	0.222376
Eviscerated %	Feet %	0.0540141	0.258015
Eviscerated %	Gizzard %	-0.375878	0.223844
Eviscerated %	Head %	-0.221867	0.240181
Eviscerated %	Heart %	0.302847	0.260216
Eviscerated %	Lean_meat %	0.601798	0.219703
Eviscerated %	Leg_muscle %	0.248926	0.235621
Eviscerated %	Liver %	-0.976212	0.328264
Eviscerated %	Neck %	0.180651	0.219219
Eviscerated %	Skeleton %	0.532159	0.258185
Eviscerated %	Skin_subcutaneous_fat %	-0.377133	0.217521
Eviscerated %	Swing %	-0.226345	0.249444
Eviscerated %	Shank_length	0.410134	0.273402
Eviscerated_weight	Abdominal_fat %	0.574278	0.0904126
Eviscerated_weight	Breast_muscle %	-0.0913992	0.134692
Eviscerated_weight	Dressed %	0.469559	0.189499
Eviscerated_weight	Eviscerated %	0.265224	0.198019
Eviscerated_weight	Feet %	-0.302206	0.137193
Eviscerated_weight	Gizzard %	-0.46454	0.105742
Eviscerated_weight	Head %	-0.662659	0.0876942
Eviscerated_weight	Heart %	-0.298958	0.14229
Eviscerated_weight	Lean_meat %	-0.288119	0.129195
Eviscerated_weight	Leg_muscle %	-0.314011	0.133195
Eviscerated_weight	Liver %	-0.297983	0.193995
Eviscerated_weight	Neck %	-0.665215	0.0838116
Eviscerated_weight	Skeleton %	-0.617583	0.103169
Eviscerated_weight	Skin_subcutaneous_fat %	0.642676	0.0776531
Eviscerated_weight	Swing %	-0.657611	0.0978674
Eviscerated_weight	Shank_length	0.758528	0.123631
Feet %	Head %	0.540768	0.130807
Feet %	Neck %	0.549681	0.115874
Feet %	Skeleton %	0.250851	0.165951
Feet_weight	Abdominal_fat %	0.293274	0.116394
Feet_weight	Breast_muscle %	-0.253282	0.12874
Feet_weight	Dressed %	0.6212	0.201261
Feet_weight	Duodenum_length	0.431349	0.144771
Feet_weight	Eviscerated %	0.312541	0.202929
Feet_weight	Eviscerated_weight	0.866872	0.0370881
Feet_weight	Feet %	0.220626	0.143867
Feet_weight	Gizzard %	-0.314352	0.119156
Feet_weight	Head %	-0.398595	0.128516
Feet_weight	Heart %	-0.301368	0.142188
Feet_weight	Ileum_length	0.565941	0.100132
Feet_weight	Jejunum_length	0.48203	0.110299
Feet_weight	Lean_meat %	-0.27937	0.130586
Feet_weight	Leg_muscle %	-0.0744618	0.145898
Feet_weight	Liver %	-0.117677	0.209407
Feet_weight	Neck %	-0.403594	0.115633
Feet_weight	Neck_length	0.36669	0.148494
Feet_weight	Skeleton %	-0.488926	0.125909
Feet_weight	Skin_subcutaneous_fat %	0.467414	0.103514
Feet_weight	Swing %	-0.353413	0.137642
Feet_weight	Shank_length	0.921994	0.10348
Feet_weight	Total_intestine_length	0.493667	0.108343
Gizzard %	Feet %	0.339106	0.143792
Gizzard %	Head %	0.604034	0.109005
Gizzard %	Neck %	0.647655	0.0917584
Gizzard %	Skeleton %	0.342014	0.138184
Gizzard_weight	Abdominal_fat %	0.183367	0.129147
Gizzard_weight	Abdominal_fat_wt	0.266038	0.120263
Gizzard_weight	Breast_muscle %	-0.308101	0.137958
Gizzard_weight	Dressed %	0.254893	0.222117
Gizzard_weight	Duodenum_length	0.53389	0.153189
Gizzard_weight	Eviscerated %	-0.234554	0.24232
Gizzard_weight	Eviscerated_weight	0.436478	0.107251
Gizzard_weight	Feet %	0.102501	0.162793
Gizzard_weight	Feet_weight	0.494296	0.103048
Gizzard_weight	Gizzard %	0.585869	0.0882347
Gizzard_weight	Head %	0.0357574	0.158883
Gizzard_weight	Heart %	-0.299912	0.152043
Gizzard_weight	Ileum_length	0.536575	0.113453
Gizzard_weight	Jejunum_length	0.347243	0.132252
Gizzard_weight	Lean_meat %	-0.208942	0.147122
Gizzard_weight	Leg_muscle %	0.123777	0.153238
Gizzard_weight	Liver %	0.331543	0.239117
Gizzard_weight	Neck %	0.0466	0.137115
Gizzard_weight	Neck_length	0.22622	0.173052
Gizzard_weight	Skeleton %	-0.233338	0.153072
Gizzard_weight	Skin_subcutaneous_fat %	0.182874	0.130001
Gizzard_weight	Swing %	-0.169396	0.155789
Gizzard_weight	Shank_length	0.420835	0.168829
Gizzard_weight	Total_intestine_length	0.382774	0.129375
Head_weight	Abdominal_fat %	0.186551	0.122946
Head_weight	Abdominal_fat_wt	0.38898	0.105356
Head_weight	Breast_muscle %	-0.0440191	0.137381
Head_weight	Breast_muscle_wt	0.679743	0.0777299
Head_weight	Dressed %	0.269341	0.21607
Head_weight	Duodenum_length	0.628167	0.132257
Head_weight	Eviscerated %	0.215378	0.207022
Head_weight	Eviscerated_weight	0.855822	0.0406571
Head_weight	Feet %	-0.0469138	0.153367
Head_weight	Feet_weight	0.867008	0.0420176
Head_weight	Gizzard %	-0.204484	0.127951
Head_weight	Gizzard_weight	0.56442	0.0938795
Head_weight	Head %	-0.179932	0.152112
Head_weight	Heart %	-0.167916	0.151869
Head_weight	Heart_weight	0.795963	0.0667886
Head_weight	Ileum_length	0.597248	0.0985996
Head_weight	Jejunum_length	0.561142	0.104175
Head_weight	Lean_meat %	-0.0458546	0.140482
Head_weight	Leg_muscle %	-0.031026	0.147875
Head_weight	Leg_muscle_wt	0.870745	0.0422534
Head_weight	Liver %	-0.0125456	0.215133
Head_weight	Liver_weight	0.874112	0.059934
Head_weight	Neck %	-0.357597	0.123491
Head_weight	Neck_length	0.379533	0.149335
Head_weight	Skeleton %	-0.318526	0.142314
Head_weight	Skeleton_weight	0.900302	0.0343726
Head_weight	Skin_subcutaneous_fat %	0.259252	0.120865
Head_weight	Skin_subcutaneous_fat_wt	0.592613	0.0844954
Head_weight	Swing %	-0.428209	0.134864
Head_weight	Swing_weight	0.873577	0.0433131
Head_weight	Shank_length	0.772605	0.128065
Head_weight	Total_intestine_length	0.589231	0.100078
Heart %	Feet %	0.0903571	0.183216
Heart %	Gizzard %	0.0234233	0.157906
Heart %	Head %	0.415917	0.167247
Heart %	Liver %	0.0315728	0.260325
Heart %	Neck %	0.308038	0.151612
Heart %	Skeleton %	0.423618	0.164425
Heart_weight	Abdominal_fat %	0.443671	0.110021
Heart_weight	Abdominal_fat_wt	0.615293	0.0855755
Heart_weight	Breast_muscle %	-0.0653478	0.144064
Heart_weight	Dressed %	0.525541	0.212185
Heart_weight	Duodenum_length	0.523475	0.148264
Heart_weight	Eviscerated %	0.350095	0.211465
Heart_weight	Eviscerated_weight	0.841319	0.0492056
Heart_weight	Feet %	-0.22612	0.153083
Heart_weight	Feet_weight	0.728287	0.0749495
Heart_weight	Gizzard %	-0.443522	0.116742
Heart_weight	Gizzard_weight	0.280166	0.130065
Heart_weight	Head %	-0.453867	0.128051
Heart_weight	Heart %	0.261323	0.148826
Heart_weight	Ileum_length	0.386292	0.128645
Heart_weight	Jejunum_length	0.424908	0.126047
Heart_weight	Lean_meat %	-0.285553	0.140376
Heart_weight	Leg_muscle %	-0.324729	0.142649
Heart_weight	Liver %	-0.172062	0.219976
Heart_weight	Liver_weight	0.727271	0.0851797
Heart_weight	Neck %	-0.508394	0.110903
Heart_weight	Neck_length	0.278225	0.168559
Heart_weight	Skeleton %	-0.422439	0.136896
Heart_weight	Skin_subcutaneous_fat %	0.480058	0.106964
Heart_weight	Swing %	-0.592709	0.120388
Heart_weight	Shank_length	0.622369	0.157218
Heart_weight	Total_intestine_length	0.450571	0.122924
Ileum_length	Abdominal_fat %	0.181476	0.132393
Ileum_length	Breast_muscle %	-0.426495	0.132149
Ileum_length	Dressed %	0.299008	0.223347
Ileum_length	Eviscerated %	-0.0379117	0.234662
Ileum_length	Eviscerated_weight	0.553232	0.101135
Ileum_length	Feet %	0.0490722	0.165439
Ileum_length	Gizzard %	0.0383983	0.140812
Ileum_length	Head %	-0.100857	0.160936
Ileum_length	Heart %	-0.301177	0.156695
Ileum_length	Lean_meat %	-0.302379	0.143492
Ileum_length	Leg_muscle %	0.164323	0.158518
Ileum_length	Liver %	-0.243326	0.220316
Ileum_length	Neck %	-0.121752	0.139884
Ileum_length	Neck_length	0.347237	0.169142
Ileum_length	Skeleton %	-0.221413	0.156052
Ileum_length	Skin_subcutaneous_fat %	0.299012	0.127573
Ileum_length	Swing %	-0.284872	0.154782
Ileum_length	Shank_length	0.74654	0.151294
Ileum_length	Total_intestine_length	0.791174	0.081952
Jejunum_length	Abdominal_fat %	0.137589	0.134721
Jejunum_length	Breast_muscle %	-0.0847919	0.146979
Jejunum_length	Dressed %	0.385181	0.239174
Jejunum_length	Eviscerated %	0.11458	0.230633
Jejunum_length	Eviscerated_weight	0.496782	0.10914
Jejunum_length	Feet %	0.0168454	0.164867
Jejunum_length	Gizzard %	-0.10643	0.139857
Jejunum_length	Head %	-0.066125	0.161811
Jejunum_length	Heart %	-0.162602	0.164705
Jejunum_length	Ileum_length	0.776094	0.0877577
Jejunum_length	Lean_meat %	-0.00160106	0.15233
Jejunum_length	Leg_muscle %	0.0925511	0.158158
Jejunum_length	Liver %	-0.279388	0.226036
Jejunum_length	Neck %	-0.144404	0.141178
Jejunum_length	Neck_length	0.197787	0.180575
Jejunum_length	Skeleton %	-0.234788	0.157064
Jejunum_length	Skin_subcutaneous_fat %	0.157201	0.135427
Jejunum_length	Swing %	-0.222465	0.160322
Jejunum_length	Shank_length	0.769855	0.14718
Jejunum_length	Total_intestine_length	0.994573	0.00259721
Lean_meat %	Feet %	-0.0247912	0.168444
Lean_meat %	Gizzard %	0.123002	0.14039
Lean_meat %	Head %	0.394974	0.145688
Lean_meat %	Heart %	0.131546	0.168522
Lean_meat %	Liver %	-0.431777	0.236799
Lean_meat %	Neck %	0.333161	0.128877
Lean_meat %	Skeleton %	0.706304	0.126778
Lean_meat %	Swing %	0.191805	0.162545
Lean_meat %	Shank_length	-0.413632	0.19042
Leg_muscle %	Abdominal_fat %	-0.6465	0.0983865
Leg_muscle %	Feet %	0.553896	0.137261
Leg_muscle %	Gizzard %	0.430442	0.125888
Leg_muscle %	Head %	0.561343	0.127847
Leg_muscle %	Heart %	0.068021	0.178411
Leg_muscle %	Lean_meat %	0.498104	0.119242
Leg_muscle %	Liver %	0.0368643	0.244209
Leg_muscle %	Neck %	0.707501	0.0898808
Leg_muscle %	Skeleton %	0.589025	0.13771
Leg_muscle %	Skin_subcutaneous_fat %	-0.673367	0.0858365
Leg_muscle %	Swing %	0.535815	0.139401
Leg_muscle %	Shank_length	0.0907756	0.2064
Leg_muscle_wt	Abdominal_fat %	0.222798	0.124235
Leg_muscle_wt	Abdominal_fat_wt	0.436389	0.103802
Leg_muscle_wt	Breast_muscle %	-0.146472	0.138233
Leg_muscle_wt	Dressed %	0.45709	0.196777
Leg_muscle_wt	Duodenum_length	0.425398	0.14691
Leg_muscle_wt	Eviscerated %	0.431582	0.186167
Leg_muscle_wt	Eviscerated_weight	0.86092	0.0390921
Leg_muscle_wt	Feet %	-0.0627291	0.156736
Leg_muscle_wt	Feet_weight	0.863574	0.0430427
Leg_muscle_wt	Gizzard %	-0.243511	0.129115
Leg_muscle_wt	Gizzard_weight	0.512625	0.101995
Leg_muscle_wt	Head %	-0.368163	0.135189
Leg_muscle_wt	Heart %	-0.305865	0.148356
Leg_muscle_wt	Heart_weight	0.688838	0.0818462
Leg_muscle_wt	Ileum_length	0.610997	0.099205
Leg_muscle_wt	Jejunum_length	0.548175	0.106906
Leg_muscle_wt	Lean_meat %	-0.00268189	0.145582
Leg_muscle_wt	Leg_muscle %	0.211437	0.143579
Leg_muscle_wt	Liver %	-0.308076	0.201437
Leg_muscle_wt	Liver_weight	0.731405	0.0828227
Leg_muscle_wt	Neck %	-0.303309	0.127509
Leg_muscle_wt	Neck_length	0.414651	0.145791
Leg_muscle_wt	Skeleton %	-0.312478	0.14186
Leg_muscle_wt	Skin_subcutaneous_fat %	0.271342	0.12338
Leg_muscle_wt	Swing %	-0.38396	0.139298
Leg_muscle_wt	Shank_length	0.838447	0.112674
Leg_muscle_wt	Total_intestine_length	0.554295	0.104978
Liver %	Feet %	0.379563	0.224771
Liver %	Gizzard %	0.446164	0.207978
Liver %	Head %	0.510335	0.210998
Liver %	Neck %	0.44424	0.196251
Liver %	Skeleton %	0.207285	0.241651
Liver_weight	Abdominal_fat %	0.568987	0.106905
Liver_weight	Abdominal_fat_wt	0.711677	0.0814058
Liver_weight	Breast_muscle %	-0.299124	0.141416
Liver_weight	Dressed %	0.319766	0.228469
Liver_weight	Duodenum_length	0.639133	0.140971
Liver_weight	Eviscerated %	-0.185476	0.237862
Liver_weight	Eviscerated_weight	0.881167	0.0486633
Liver_weight	Feet %	-0.116873	0.165979
Liver_weight	Feet_weight	0.84503	0.0575662
Liver_weight	Gizzard %	-0.278376	0.135232
Liver_weight	Gizzard_weight	0.574619	0.109054
Liver_weight	Head %	-0.421286	0.140976
Liver_weight	Heart %	-0.304389	0.162369
Liver_weight	Ileum_length	0.437456	0.129861
Liver_weight	Jejunum_length	0.375739	0.133592
Liver_weight	Lean_meat %	-0.512194	0.126636
Liver_weight	Leg_muscle %	-0.341272	0.147924
Liver_weight	Liver %	0.204489	0.212502
Liver_weight	Neck %	-0.470634	0.123956
Liver_weight	Neck_length	0.478422	0.157389
Liver_weight	Skeleton %	-0.551415	0.133883
Liver_weight	Skin_subcutaneous_fat %	0.638779	0.0963926
Liver_weight	Swing %	-0.413973	0.143205
Liver_weight	Shank_length	0.810737	0.156727
Liver_weight	Total_intestine_length	0.42372	0.128572
Neck %	Head %	0.740329	0.0837418
Neck_length	Abdominal_fat %	0.0844767	0.173288
Neck_length	Breast_muscle %	-0.216779	0.182092
Neck_length	Dressed %	0.59796	0.268723
Neck_length	Eviscerated %	0.384332	0.26579
Neck_length	Eviscerated_weight	0.293003	0.154345
Neck_length	Feet %	0.0274755	0.204826
Neck_length	Gizzard %	-0.0785423	0.177325
Neck_length	Head %	-0.0522342	0.203606
Neck_length	Heart %	-0.105773	0.210206
Neck_length	Lean_meat %	-0.115963	0.194827
Neck_length	Leg_muscle %	0.124821	0.197186
Neck_length	Liver %	0.437701	0.289662
Neck_length	Neck %	0.226276	0.169893
Neck_length	Skeleton %	0.00805874	0.205449
Neck_length	Skin_subcutaneous_fat %	0.0105472	0.175662
Neck_length	Swing %	-0.0466018	0.208145
Neck_length	Shank_length	0.709539	0.173294
Neck_weight	Abdominal_fat %	0.171683	0.13926
Neck_weight	Abdominal_fat_wt	0.380102	0.119753
Neck_weight	Breast_muscle %	-0.214428	0.149411
Neck_weight	Breast_muscle_wt	0.519304	0.107508
Neck_weight	Dressed %	0.577156	0.206423
Neck_weight	Duodenum_length	0.41872	0.161844
Neck_weight	Eviscerated %	0.463935	0.205787
Neck_weight	Eviscerated_weight	0.780543	0.0580411
Neck_weight	Feet %	0.0352961	0.17229
Neck_weight	Feet_weight	0.84733	0.0509408
Neck_weight	Gizzard %	-0.0839769	0.145616
Neck_weight	Gizzard_weight	0.608643	0.100262
Neck_weight	Head %	-0.251023	0.15838
Neck_weight	Head_weight	0.846881	0.0495425
Neck_weight	Heart %	-0.154007	0.171081
Neck_weight	Heart_weight	0.700072	0.0891339
Neck_weight	Ileum_length	0.612359	0.108577
Neck_weight	Jejunum_length	0.513455	0.121422
Neck_weight	Lean_meat %	-0.076279	0.158598
Neck_weight	Leg_muscle %	0.165268	0.162484
Neck_weight	Leg_muscle_wt	0.901943	0.0392782
Neck_weight	Liver %	-0.00681642	0.240737
Neck_weight	Liver_weight	0.796452	0.07939
Neck_weight	Neck %	-0.0598567	0.151568
Neck_weight	Neck_length	0.613614	0.118648
Neck_weight	Skeleton %	-0.202019	0.165855
Neck_weight	Skeleton_weight	0.852268	0.0446996
Neck_weight	Skin_subcutaneous_fat %	0.184101	0.140605
Neck_weight	Skin_subcutaneous_fat_wt	0.524998	0.104506
Neck_weight	Swing %	-0.262147	0.163839
Neck_weight	Swing_weight	0.847361	0.0504342
Neck_weight	Shank_length	0.764895	0.133408
Neck_weight	Total_intestine_length	0.520358	0.119459
Skeleton %	Head %	0.6326	0.118363
Skeleton %	Neck %	0.713223	0.0909178
Skeleton_weight	Abdominal_fat %	0.423044	0.111745
Skeleton_weight	Abdominal_fat_wt	0.622277	0.0820943
Skeleton_weight	Breast_muscle %	-0.00453668	0.140941
Skeleton_weight	Breast_muscle_wt	0.788913	0.0558555
Skeleton_weight	Dressed %	0.466183	0.198149
Skeleton_weight	Duodenum_length	0.484344	0.142469
Skeleton_weight	Eviscerated %	0.4142	0.191517
Skeleton_weight	Eviscerated_weight	0.953689	0.0141176
Skeleton_weight	Feet %	-0.245571	0.147751
Skeleton_weight	Feet_weight	0.8589	0.0399159
Skeleton_weight	Gizzard %	-0.411534	0.116736
Skeleton_weight	Gizzard_weight	0.447553	0.110011
Skeleton_weight	Head %	-0.527039	0.11432
Skeleton_weight	Heart %	-0.230501	0.151991
Skeleton_weight	Heart_weight	0.824831	0.0567097
Skeleton_weight	Ileum_length	0.548441	0.106336
Skeleton_weight	Jejunum_length	0.496566	0.113252
Skeleton_weight	Lean_meat %	-0.104269	0.143121
Skeleton_weight	Leg_muscle %	-0.157771	0.147303
Skeleton_weight	Leg_muscle_wt	0.916081	0.0321969
Skeleton_weight	Liver %	-0.236999	0.206098
Skeleton_weight	Liver_weight	0.845181	0.05997
Skeleton_weight	Neck %	-0.520661	0.109646
Skeleton_weight	Neck_length	0.353564	0.152324
Skeleton_weight	Skeleton %	-0.357068	0.145982
Skeleton_weight	Skin_subcutaneous_fat %	0.410336	0.113446
Skeleton_weight	Swing %	-0.45533	0.135226
Skeleton_weight	Shank_length	0.762811	0.121477
Skeleton_weight	Total_intestine_length	0.515094	0.110089
Skin_subcutaneous_fat %	Abdominal_fat %	0.887762	0.0373222
Skin_subcutaneous_fat %	Feet %	-0.341256	0.1344
Skin_subcutaneous_fat %	Gizzard %	-0.425322	0.10702
Skin_subcutaneous_fat %	Head %	-0.751814	0.0739838
Skin_subcutaneous_fat %	Heart %	-0.367636	0.140982
Skin_subcutaneous_fat %	Lean_meat %	-0.805292	0.0601071
Skin_subcutaneous_fat %	Liver %	-0.114734	0.21238
Skin_subcutaneous_fat %	Neck %	-0.758458	0.0604763
Skin_subcutaneous_fat %	Skeleton %	-0.948339	0.0307436
Skin_subcutaneous_fat %	Swing %	-0.737718	0.0760655
Skin_subcutaneous_fat %	Shank_length	0.431468	0.172306
Skin_subcutaneous_fat_wt	Abdominal_fat %	0.777723	0.0594087
Skin_subcutaneous_fat_wt	Abdominal_fat_wt	0.89068	0.031542
Skin_subcutaneous_fat_wt	Breast_muscle %	-0.30114	0.122593
Skin_subcutaneous_fat_wt	Breast_muscle_wt	0.553458	0.0882692
Skin_subcutaneous_fat_wt	Dressed %	0.484297	0.189045
Skin_subcutaneous_fat_wt	Duodenum_length	0.590301	0.132
Skin_subcutaneous_fat_wt	Eviscerated %	-0.0663323	0.215895
Skin_subcutaneous_fat_wt	Eviscerated_weight	0.895034	0.0257303
Skin_subcutaneous_fat_wt	Feet %	-0.322128	0.133291
Skin_subcutaneous_fat_wt	Feet_weight	0.744011	0.0619523
Skin_subcutaneous_fat_wt	Gizzard %	-0.501701	0.0976694
Skin_subcutaneous_fat_wt	Gizzard_weight	0.313477	0.118241
Skin_subcutaneous_fat_wt	Head %	-0.783772	0.0640441
Skin_subcutaneous_fat_wt	Heart %	-0.350069	0.13649
Skin_subcutaneous_fat_wt	Heart_weight	0.736599	0.0686249
Skin_subcutaneous_fat_wt	Ileum_length	0.48335	0.10851
Skin_subcutaneous_fat_wt	Jejunum_length	0.370153	0.120008
Skin_subcutaneous_fat_wt	Lean_meat %	-0.625864	0.0887014
Skin_subcutaneous_fat_wt	Leg_muscle %	-0.562058	0.102393
Skin_subcutaneous_fat_wt	Leg_muscle_wt	0.601359	0.0856797
Skin_subcutaneous_fat_wt	Liver %	-0.262578	0.197101
Skin_subcutaneous_fat_wt	Liver_weight	0.833004	0.0594094
Skin_subcutaneous_fat_wt	Neck %	-0.778386	0.0589718
Skin_subcutaneous_fat_wt	Neck_length	0.155656	0.166113
Skin_subcutaneous_fat_wt	Skeleton %	-0.884569	0.0470177
Skin_subcutaneous_fat_wt	Skeleton_weight	0.729354	0.0641933
Skin_subcutaneous_fat_wt	Skin_subcutaneous_fat %	0.91157	0.0232573
Skin_subcutaneous_fat_wt	Swing %	-0.779967	0.0694856
Skin_subcutaneous_fat_wt	Swing_weight	0.695591	0.0734308
Skin_subcutaneous_fat_wt	Shank_length	0.680056	0.141875
Skin_subcutaneous_fat_wt	Total_intestine_length	0.411946	0.116121
Swing %	Feet %	0.563088	0.134
Swing %	Gizzard %	0.407554	0.138741
Swing %	Head %	0.622918	0.123143
Swing %	Heart %	0.160396	0.18212
Swing %	Liver %	0.525261	0.236023
Swing %	Neck %	0.723117	0.0936527
Swing %	Skeleton %	0.793633	0.0880008
Swing %	Shank_length	-0.122694	0.216228
Swing_weight	Abdominal_fat %	0.317305	0.121515
Swing_weight	Abdominal_fat_wt	0.534692	0.0967245
Swing_weight	Breast_muscle %	-0.138472	0.139107
Swing_weight	Breast_muscle_wt	0.637348	0.0823047
Swing_weight	Dressed %	0.325628	0.21292
Swing_weight	Duodenum_length	0.412272	0.151827
Swing_weight	Eviscerated %	0.246027	0.207842
Swing_weight	Eviscerated_weight	0.90408	0.0300896
Swing_weight	Feet %	-0.0889586	0.15645
Swing_weight	Feet_weight	0.899004	0.0361423
Swing_weight	Gizzard %	-0.363319	0.120851
Swing_weight	Gizzard_weight	0.439224	0.113514
Swing_weight	Head %	-0.486819	0.1234
Swing_weight	Heart %	-0.318388	0.14908
Swing_weight	Heart_weight	0.728677	0.0755079
Swing_weight	Ileum_length	0.499436	0.11399
Swing_weight	Jejunum_length	0.492651	0.115222
Swing_weight	Lean_meat %	-0.188753	0.141387
Swing_weight	Leg_muscle %	-0.0898843	0.150972
Swing_weight	Leg_muscle_wt	0.895575	0.0389097
Swing_weight	Liver %	-0.0856132	0.216856
Swing_weight	Liver_weight	0.881308	0.063514
Swing_weight	Neck %	-0.440145	0.119247
Swing_weight	Neck_length	0.399312	0.148593
Swing_weight	Skeleton %	-0.288986	0.148162
Swing_weight	Skeleton_weight	0.961795	0.0162644
Swing_weight	Skin_subcutaneous_fat %	0.366732	0.118696
Swing_weight	Swing %	-0.268339	0.158899
Swing_weight	Shank_length	0.854494	0.110368
Swing_weight	Total_intestine_length	0.499589	0.113577
Shank_length	Feet %	0.18411	0.207493
Shank_length	Gizzard %	-0.280682	0.179308
Shank_length	Head %	-0.359461	0.196905
Shank_length	Heart %	-0.317082	0.207915
Shank_length	Liver %	0.036347	0.298651
Shank_length	Neck %	-0.348457	0.179627
Shank_length	Skeleton %	-0.346984	0.209225
Total_intestine_length	Abdominal_fat %	0.151127	0.133927
Total_intestine_length	Breast_muscle %	-0.122624	0.145629
Total_intestine_length	Dressed %	0.385026	0.234541
Total_intestine_length	Eviscerated %	0.0827842	0.229718
Total_intestine_length	Eviscerated_weight	0.523543	0.105311
Total_intestine_length	Feet %	-0.0105903	0.164457
Total_intestine_length	Gizzard %	-0.0988633	0.139489
Total_intestine_length	Head %	-0.0723498	0.161183
Total_intestine_length	Heart %	-0.160837	0.164296
Total_intestine_length	Lean_meat %	-0.0647396	0.151575
Total_intestine_length	Leg_muscle %	0.0558646	0.158499
Total_intestine_length	Liver %	-0.239633	0.226288
Total_intestine_length	Neck %	-0.180261	0.139892
Total_intestine_length	Neck_length	0.197583	0.179921
Total_intestine_length	Skeleton %	-0.273733	0.154882
Total_intestine_length	Skin_subcutaneous_fat %	0.203808	0.133397
Total_intestine_length	Swing %	-0.267332	0.157567
Total_intestine_length	Shank_length	0.794412	0.143693

## Sheet: Phenotype correlation
Tissue1	Tissue2	Correlation	SE
Abdominal_fat %	Feet %	-0.206598	0.0708296
Abdominal_fat %	Gizzard %	-0.257462	0.0843004
Abdominal_fat %	Head %	-0.202688	0.0746298
Abdominal_fat %	Heart %	0.00557938	0.0786219
Abdominal_fat %	Lean_meat %	-0.0897086	0.0901892
Abdominal_fat %	Liver %	-0.132046	0.0662561
Abdominal_fat %	Neck %	-0.100878	0.0959186
Abdominal_fat %	Skeleton %	-0.259862	0.0707089
Abdominal_fat %	Swing %	-0.279006	0.0713539
Abdominal_fat %	Tibia_length	-0.089734	0.0738996
Abdominal_fat_wt	Abdominal_fat %	0.903722	0.0178252
Abdominal_fat_wt	Breast_muscle %	0.0333141	0.0986544
Abdominal_fat_wt	Dressed %	0.103336	0.0718872
Abdominal_fat_wt	Duodenum_length	0.184918	0.0790827
Abdominal_fat_wt	Eviscerated %	0.0169743	0.074591
Abdominal_fat_wt	Eviscerated_weight	0.551894	0.068504
Abdominal_fat_wt	Feet %	-0.3293	0.0719561
Abdominal_fat_wt	Feet_weight	0.241989	0.0992658
Abdominal_fat_wt	Gizzard %	-0.292809	0.0893628
Abdominal_fat_wt	Head %	-0.362942	0.0690918
Abdominal_fat_wt	Heart %	-0.109218	0.0838742
Abdominal_fat_wt	Ileum_length	0.077418	0.0941605
Abdominal_fat_wt	Jejunum_length	0.162457	0.0895202
Abdominal_fat_wt	Lean_meat %	-0.126457	0.0965497
Abdominal_fat_wt	Leg_muscle %	-0.217754	0.0824087
Abdominal_fat_wt	Liver %	-0.191502	0.0707345
Abdominal_fat_wt	Neck %	-0.133562	0.103643
Abdominal_fat_wt	Neck_length	0.288301	0.0752469
Abdominal_fat_wt	Skeleton %	-0.307656	0.0735857
Abdominal_fat_wt	Subcutaneous_fat %	0.548511	0.069383
Abdominal_fat_wt	Swing %	-0.384482	0.0704816
Abdominal_fat_wt	Tibia_length	-0.00436666	0.0801599
Abdominal_fat_wt	Total_intestine_length	0.186711	0.0889488
Breast_muscle %	Abdominal_fat %	-0.000282729	0.0885081
Breast_muscle %	Feet %	-0.33774	0.0542315
Breast_muscle %	Gizzard %	-0.0221582	0.0742246
Breast_muscle %	Head %	-0.316428	0.0639243
Breast_muscle %	Heart %	0.0470485	0.0639884
Breast_muscle %	Lean_meat %	0.667036	0.0375011
Breast_muscle %	Leg_muscle %	-0.247667	0.0632176
Breast_muscle %	Liver %	-0.0736525	0.0549182
Breast_muscle %	Neck %	-0.275768	0.0736609
Breast_muscle %	Skeleton %	-0.231367	0.0672147
Breast_muscle %	Subcutaneous_fat %	-0.0541787	0.0874812
Breast_muscle %	Swing %	-0.0379921	0.0649346
Breast_muscle %	Tibia_length	0.00960728	0.0598925
Breast_muscle_wt	Abdominal_fat %	0.141971	0.0892043
Breast_muscle_wt	Abdominal_fat_wt	0.41198	0.0825815
Breast_muscle_wt	Breast_muscle %	0.715128	0.0417878
Breast_muscle_wt	Dressed %	0.223234	0.0556877
Breast_muscle_wt	Duodenum_length	0.204755	0.0620296
Breast_muscle_wt	Eviscerated %	0.400725	0.0499358
Breast_muscle_wt	Eviscerated_weight	0.774312	0.0350661
Breast_muscle_wt	Feet %	-0.495798	0.0498803
Breast_muscle_wt	Feet_weight	0.374	0.0705218
Breast_muscle_wt	Gizzard %	-0.191945	0.074354
Breast_muscle_wt	Gizzard_weight	0.401296	0.0666374
Breast_muscle_wt	Head %	-0.597202	0.0459714
Breast_muscle_wt	Heart %	-0.142391	0.0661678
Breast_muscle_wt	Heart_weight	0.454397	0.0587551
Breast_muscle_wt	Ileum_length	0.26004	0.0689484
Breast_muscle_wt	Jejunum_length	0.137033	0.0706981
Breast_muscle_wt	Lean_meat %	0.32899	0.0680567
Breast_muscle_wt	Leg_muscle %	-0.369768	0.0612987
Breast_muscle_wt	Leg_muscle_wt	0.481439	0.0594062
Breast_muscle_wt	Liver %	-0.254094	0.0540872
Breast_muscle_wt	Liver_weight	0.304092	0.06209
Breast_muscle_wt	Neck %	-0.274127	0.0720301
Breast_muscle_wt	Neck_length	0.45551	0.0542026
Breast_muscle_wt	Skeleton %	-0.341969	0.060509
Breast_muscle_wt	Subcutaneous_fat %	0.259109	0.0847217
Breast_muscle_wt	Swing %	-0.267111	0.0619148
Breast_muscle_wt	Tibia_length	0.164378	0.060204
Breast_muscle_wt	Total_intestine_length	0.167818	0.0700332
Carcass_weight	Abdominal_fat %	0.266667	0.0913593
Carcass_weight	Abdominal_fat_wt	0.582845	0.0661017
Carcass_weight	Breast_muscle %	0.103679	0.0858543
Carcass_weight	Breast_muscle_wt	0.732177	0.0421912
Carcass_weight	Dressed %	0.284657	0.0583646
Carcass_weight	Duodenum_length	0.277734	0.0641618
Carcass_weight	Eviscerated %	0.263386	0.0619151
Carcass_weight	Eviscerated_weight	0.976285	0.00367838
Carcass_weight	Feet %	-0.409259	0.0632761
Carcass_weight	Feet_weight	0.627269	0.0512675
Carcass_weight	Gizzard %	-0.260435	0.080845
Carcass_weight	Gizzard_weight	0.52159	0.0639111
Carcass_weight	Head %	-0.559548	0.0505475
Carcass_weight	Head_weight	0.682976	0.0444484
Carcass_weight	Heart %	-0.260262	0.0696396
Carcass_weight	Heart_weight	0.564169	0.0537664
Carcass_weight	Ileum_length	0.261882	0.0750373
Carcass_weight	Jejunum_length	0.288727	0.0728374
Carcass_weight	Lean_meat %	-0.147357	0.0818638
Carcass_weight	Leg_muscle %	-0.309931	0.0702178
Carcass_weight	Leg_muscle_wt	0.689955	0.0431485
Carcass_weight	Liver %	-0.237876	0.0610555
Carcass_weight	Liver_weight	0.491684	0.0534752
Carcass_weight	Neck %	-0.131331	0.0909527
Carcass_weight	Neck_length	0.628718	0.0528027
Carcass_weight	Neck_weight	0.796929	0.0318302
Carcass_weight	Skeleton %	-0.253815	0.0694841
Carcass_weight	Skeleton_weight	0.878473	0.0184915
Carcass_weight	Subcutaneous_fat %	0.431367	0.0777476
Carcass_weight	Subcutaneous_fat_wt	0.826468	0.0301012
Carcass_weight	Swing %	-0.356774	0.0640001
Carcass_weight	Swing_weight	0.751875	0.0334727
Carcass_weight	Tibia_length	0.211656	0.0638887
Carcass_weight	Total_intestine_length	0.321919	0.0711153
Dressed %	Abdominal_fat %	0.0150728	0.0675085
Dressed %	Breast_muscle %	0.0817017	0.0569203
Dressed %	Eviscerated %	0.756309	0.0214001
Dressed %	Feet %	-0.239172	0.0470701
Dressed %	Gizzard %	-0.0487559	0.0581952
Dressed %	Head %	-0.116545	0.0511834
Dressed %	Heart %	-0.144623	0.0503602
Dressed %	Lean_meat %	0.0234551	0.0570091
Dressed %	Leg_muscle %	-0.0772655	0.0522347
Dressed %	Liver %	-0.0262876	0.0453894
Dressed %	Neck %	-0.150301	0.0593137
Dressed %	Skeleton %	-0.109126	0.050984
Dressed %	Subcutaneous_fat %	0.106427	0.0651895
Dressed %	Swing %	-0.0981417	0.0516123
Dressed %	Tibia_length	-0.0258778	0.0488042
Duodenum_length	Abdominal_fat %	0.101977	0.0750311
Duodenum_length	Breast_muscle %	0.0219847	0.0626894
Duodenum_length	Dressed %	0.0917989	0.0494071
Duodenum_length	Eviscerated %	0.085086	0.0502953
Duodenum_length	Eviscerated_weight	0.281117	0.0628696
Duodenum_length	Feet %	-0.0465027	0.0544738
Duodenum_length	Gizzard %	-0.171468	0.0647842
Duodenum_length	Head %	-0.117194	0.0570384
Duodenum_length	Heart %	-0.038085	0.0569509
Duodenum_length	Ileum_length	0.304524	0.0540428
Duodenum_length	Jejunum_length	0.341362	0.0512913
Duodenum_length	Lean_meat %	0.0884697	0.0643547
Duodenum_length	Leg_muscle %	0.0716565	0.0587919
Duodenum_length	Liver %	-0.0117956	0.0497039
Duodenum_length	Neck %	0.102031	0.069608
Duodenum_length	Neck_length	0.247839	0.0502883
Duodenum_length	Skeleton %	0.01658	0.0580973
Duodenum_length	Subcutaneous_fat %	-0.0208176	0.0759527
Duodenum_length	Swing %	-0.0398523	0.0578968
Duodenum_length	Tibia_length	0.0739398	0.0524266
Duodenum_length	Total_intestine_length	0.523045	0.0419149
Eviscerated %	Abdominal_fat %	-0.15442	0.0672338
Eviscerated %	Breast_muscle %	0.229209	0.0529467
Eviscerated %	Feet %	-0.387856	0.0443155
Eviscerated %	Gizzard %	-0.108102	0.0581236
Eviscerated %	Head %	-0.271127	0.0490894
Eviscerated %	Heart %	-0.145349	0.0524207
Eviscerated %	Lean_meat %	0.0959157	0.0560017
Eviscerated %	Leg_muscle %	-0.112427	0.0543661
Eviscerated %	Liver %	-0.0886554	0.0454527
Eviscerated %	Neck %	-0.255877	0.0612041
Eviscerated %	Skeleton %	-0.138495	0.0526423
Eviscerated %	Subcutaneous_fat %	0.103373	0.0682741
Eviscerated %	Swing %	-0.14294	0.0519225
Eviscerated %	Tibia_length	0.00162654	0.0489959
Eviscerated_weight	Abdominal_fat %	0.196267	0.0941139
Eviscerated_weight	Breast_muscle %	0.1392	0.0827029
Eviscerated_weight	Dressed %	0.241194	0.0583782
Eviscerated_weight	Eviscerated %	0.365409	0.0569847
Eviscerated_weight	Feet %	-0.445574	0.0600827
Eviscerated_weight	Gizzard %	-0.270429	0.0782317
Eviscerated_weight	Head %	-0.59454	0.0471444
Eviscerated_weight	Heart %	-0.270025	0.0682296
Eviscerated_weight	Lean_meat %	-0.123408	0.0805116
Eviscerated_weight	Leg_muscle %	-0.316717	0.0687088
Eviscerated_weight	Liver %	-0.247544	0.0594459
Eviscerated_weight	Neck %	-0.168577	0.0861275
Eviscerated_weight	Skeleton %	-0.268092	0.0672154
Eviscerated_weight	Subcutaneous_fat %	0.42119	0.0772922
Eviscerated_weight	Swing %	-0.364119	0.0620708
Eviscerated_weight	Tibia_length	0.221575	0.0623065
Feet %	Head %	0.474824	0.0438723
Feet %	Neck %	0.426877	0.0542809
Feet %	Skeleton %	0.366083	0.0501754
Feet_weight	Abdominal_fat %	0.0262642	0.0996509
Feet_weight	Breast_muscle %	-0.0983197	0.0789073
Feet_weight	Dressed %	0.0317881	0.0625546
Feet_weight	Duodenum_length	0.27743	0.0632967
Feet_weight	Eviscerated %	0.0385518	0.0633163
Feet_weight	Eviscerated_weight	0.627975	0.0501008
Feet_weight	Feet %	0.374578	0.0624916
Feet_weight	Gizzard %	-0.0766641	0.0851428
Feet_weight	Head %	-0.231618	0.0687243
Feet_weight	Heart %	-0.109952	0.0719285
Feet_weight	Ileum_length	0.245955	0.0731821
Feet_weight	Jejunum_length	0.298523	0.0698073
Feet_weight	Lean_meat %	-0.0918089	0.0802006
Feet_weight	Leg_muscle %	-0.0161543	0.0751393
Feet_weight	Liver %	0.0167427	0.0624874
Feet_weight	Neck %	0.204334	0.0973199
Feet_weight	Neck_length	0.587416	0.0497184
Feet_weight	Skeleton %	0.0628785	0.0784557
Feet_weight	Subcutaneous_fat %	0.0106814	0.102825
Feet_weight	Swing %	-0.0596414	0.0740837
Feet_weight	Tibia_length	0.345015	0.0550894
Feet_weight	Total_intestine_length	0.330149	0.0684129
Gizzard %	Feet %	0.210531	0.0618092
Gizzard %	Head %	0.308795	0.0601635
Gizzard %	Neck %	0.0861531	0.0826113
Gizzard %	Skeleton %	0.14314	0.0670454
Gizzard_weight	Abdominal_fat %	-0.0448305	0.0905342
Gizzard_weight	Abdominal_fat_wt	0.145706	0.0953525
Gizzard_weight	Breast_muscle %	0.105637	0.0736031
Gizzard_weight	Dressed %	0.17279	0.055
Gizzard_weight	Duodenum_length	0.0439289	0.0632973
Gizzard_weight	Eviscerated %	0.109568	0.0569836
Gizzard_weight	Eviscerated_weight	0.495189	0.0643061
Gizzard_weight	Feet %	-0.14293	0.0625133
Gizzard_weight	Feet_weight	0.403561	0.0677796
Gizzard_weight	Gizzard %	0.66379	0.0451951
Gizzard_weight	Head %	-0.197068	0.0657374
Gizzard_weight	Heart %	-0.102819	0.0653932
Gizzard_weight	Ileum_length	0.117202	0.0715021
Gizzard_weight	Jejunum_length	0.152097	0.0684446
Gizzard_weight	Lean_meat %	0.0874585	0.0735626
Gizzard_weight	Leg_muscle %	-0.016995	0.0685595
Gizzard_weight	Liver %	-0.0667231	0.0564465
Gizzard_weight	Neck %	-0.0573038	0.0794372
Gizzard_weight	Neck_length	0.382922	0.0533075
Gizzard_weight	Skeleton %	-0.0770964	0.0661929
Gizzard_weight	Subcutaneous_fat %	0.080886	0.0873037
Gizzard_weight	Swing %	-0.166007	0.0652744
Gizzard_weight	Tibia_length	0.175234	0.0586076
Gizzard_weight	Total_intestine_length	0.149723	0.0686479
Head_weight	Abdominal_fat %	0.0975064	0.0941619
Head_weight	Abdominal_fat_wt	0.359226	0.0908708
Head_weight	Breast_muscle %	-0.0711339	0.0766505
Head_weight	Breast_muscle_wt	0.427035	0.0632457
Head_weight	Dressed %	0.185185	0.0577619
Head_weight	Duodenum_length	0.249891	0.0603964
Head_weight	Eviscerated %	0.20016	0.0585837
Head_weight	Eviscerated_weight	0.682594	0.0429362
Head_weight	Feet %	-0.176586	0.0659802
Head_weight	Feet_weight	0.535684	0.0565414
Head_weight	Gizzard %	-0.0755515	0.0812412
Head_weight	Gizzard_weight	0.441777	0.0620102
Head_weight	Head %	0.146604	0.0712781
Head_weight	Heart %	-0.176606	0.0678891
Head_weight	Heart_weight	0.379899	0.0638514
Head_weight	Ileum_length	0.206866	0.0722997
Head_weight	Jejunum_length	0.241696	0.0691611
Head_weight	Lean_meat %	-0.152043	0.0773387
Head_weight	Leg_muscle %	-0.109037	0.0722933
Head_weight	Leg_muscle_wt	0.559527	0.0518169
Head_weight	Liver %	-0.157473	0.0591538
Head_weight	Liver_weight	0.324421	0.0614098
Head_weight	Neck %	0.0940718	0.0864108
Head_weight	Neck_length	0.546989	0.0491128
Head_weight	Skeleton %	-0.100356	0.0694182
Head_weight	Skeleton_weight	0.654821	0.0408931
Head_weight	Subcutaneous_fat %	0.150728	0.0910925
Head_weight	Subcutaneous_fat_wt	0.507278	0.0736505
Head_weight	Swing %	-0.125676	0.0692912
Head_weight	Swing_weight	0.59737	0.0464643
Head_weight	Tibia_length	0.263095	0.0576305
Head_weight	Total_intestine_length	0.273949	0.0676697
Heart %	Feet %	0.169749	0.0557089
Heart %	Gizzard %	0.0770591	0.0680306
Heart %	Head %	0.135924	0.0577337
Heart %	Liver %	0.108778	0.0508602
Heart %	Neck %	0.119271	0.0685492
Heart %	Skeleton %	0.0598554	0.0593764
Heart_weight	Abdominal_fat %	0.216073	0.0841403
Heart_weight	Abdominal_fat_wt	0.359059	0.081551
Heart_weight	Breast_muscle %	0.123151	0.0731977
Heart_weight	Dressed %	0.105552	0.056674
Heart_weight	Duodenum_length	0.189895	0.0606284
Heart_weight	Eviscerated %	0.0914254	0.0580178
Heart_weight	Eviscerated_weight	0.533711	0.0551678
Heart_weight	Feet %	-0.206679	0.061008
Heart_weight	Feet_weight	0.390947	0.0664454
Heart_weight	Gizzard %	-0.121903	0.0763884
Heart_weight	Gizzard_weight	0.34752	0.067517
Heart_weight	Head %	-0.325111	0.0596555
Heart_weight	Heart %	0.629813	0.0468639
Heart_weight	Ileum_length	0.176115	0.0697358
Heart_weight	Jejunum_length	0.226126	0.0669481
Heart_weight	Lean_meat %	0.00502024	0.0750213
Heart_weight	Leg_muscle %	-0.140749	0.0670069
Heart_weight	Liver %	-0.112776	0.0569262
Heart_weight	Liver_weight	0.321847	0.0598309
Heart_weight	Neck %	-0.0180238	0.0835259
Heart_weight	Neck_length	0.395303	0.0534356
Heart_weight	Skeleton %	-0.167711	0.0649764
Heart_weight	Subcutaneous_fat %	0.236179	0.0825066
Heart_weight	Swing %	-0.173351	0.0649709
Heart_weight	Tibia_length	0.117727	0.0602516
Heart_weight	Total_intestine_length	0.248456	0.0662455
Ileum_length	Abdominal_fat %	-0.011339	0.087156
Ileum_length	Breast_muscle %	0.118682	0.0734091
Ileum_length	Dressed %	0.146474	0.0539562
Ileum_length	Eviscerated %	0.167694	0.05508
Ileum_length	Eviscerated_weight	0.265634	0.0730948
Ileum_length	Feet %	-0.0553863	0.0610547
Ileum_length	Gizzard %	-0.0936276	0.0744121
Ileum_length	Head %	-0.140159	0.0635433
Ileum_length	Heart %	-0.0609596	0.0638856
Ileum_length	Lean_meat %	0.0851656	0.072836
Ileum_length	Leg_muscle %	-0.0425931	0.0660119
Ileum_length	Liver %	-0.0129845	0.0555717
Ileum_length	Neck %	0.0548548	0.0773772
Ileum_length	Neck_length	0.271892	0.0540748
Ileum_length	Skeleton %	-0.0188	0.0652668
Ileum_length	Subcutaneous_fat %	-0.0258042	0.0877825
Ileum_length	Swing %	-0.0759518	0.0646303
Ileum_length	Tibia_length	0.0780992	0.058799
Ileum_length	Total_intestine_length	0.286093	0.059967
Jejunum_length	Abdominal_fat %	0.0703225	0.0840088
Jejunum_length	Breast_muscle %	-0.0896098	0.0681698
Jejunum_length	Dressed %	0.0683918	0.053674
Jejunum_length	Eviscerated %	0.0366682	0.0550835
Jejunum_length	Eviscerated_weight	0.273458	0.0718599
Jejunum_length	Feet %	0.026917	0.0601773
Jejunum_length	Gizzard %	-0.072552	0.0728227
Jejunum_length	Head %	-0.0967356	0.0632532
Jejunum_length	Heart %	-0.00566816	0.0633329
Jejunum_length	Ileum_length	0.243073	0.0616055
Jejunum_length	Lean_meat %	-0.0970308	0.0696782
Jejunum_length	Leg_muscle %	-0.0213169	0.0651775
Jejunum_length	Liver %	0.0832264	0.0548919
Jejunum_length	Neck %	0.0778889	0.0758128
Jejunum_length	Neck_length	0.245815	0.0547068
Jejunum_length	Skeleton %	0.0186716	0.0644146
Jejunum_length	Subcutaneous_fat %	0.0716111	0.083137
Jejunum_length	Swing %	-0.0811662	0.0631731
Jejunum_length	Tibia_length	0.0535771	0.058528
Jejunum_length	Total_intestine_length	0.979609	0.00239265
Lean_meat %	Feet %	-0.0155555	0.0622298
Lean_meat %	Gizzard %	0.194259	0.0730276
Lean_meat %	Head %	-0.00715886	0.0685268
Lean_meat %	Heart %	0.143316	0.0637922
Lean_meat %	Liver %	0.106741	0.0569485
Lean_meat %	Neck %	0.00608361	0.0809342
Lean_meat %	Skeleton %	-0.133357	0.0712167
Lean_meat %	Swing %	0.175897	0.0641095
Lean_meat %	Tibia_length	0.0491815	0.0606721
Leg_muscle %	Abdominal_fat %	-0.142002	0.0798074
Leg_muscle %	Feet %	0.345979	0.0498926
Leg_muscle %	Gizzard %	0.276188	0.0637885
Leg_muscle %	Head %	0.347787	0.052581
Leg_muscle %	Heart %	0.131942	0.0599347
Leg_muscle %	Lean_meat %	0.556611	0.0463752
Leg_muscle %	Liver %	0.201319	0.0515272
Leg_muscle %	Neck %	0.322446	0.0622346
Leg_muscle %	Skeleton %	0.109722	0.0598643
Leg_muscle %	Subcutaneous_fat %	-0.512539	0.0566334
Leg_muscle %	Swing %	0.259207	0.05582
Leg_muscle %	Tibia_length	0.0359316	0.0560345
Leg_muscle_wt	Abdominal_fat %	0.0785292	0.0929768
Leg_muscle_wt	Abdominal_fat_wt	0.333251	0.0892202
Leg_muscle_wt	Breast_muscle %	-0.00830939	0.0764846
Leg_muscle_wt	Dressed %	0.170847	0.0574031
Leg_muscle_wt	Duodenum_length	0.316827	0.0595819
Leg_muscle_wt	Eviscerated %	0.266387	0.0556534
Leg_muscle_wt	Eviscerated_weight	0.710155	0.0393353
Leg_muscle_wt	Feet %	-0.174779	0.0648598
Leg_muscle_wt	Feet_weight	0.58092	0.0514504
Leg_muscle_wt	Gizzard %	-0.0663909	0.0803976
Leg_muscle_wt	Gizzard_weight	0.463957	0.0607413
Leg_muscle_wt	Head %	-0.339437	0.0621159
Leg_muscle_wt	Heart %	-0.14104	0.0675813
Leg_muscle_wt	Heart_weight	0.412292	0.0627007
Leg_muscle_wt	Ileum_length	0.239674	0.0699347
Leg_muscle_wt	Jejunum_length	0.224515	0.0699223
Leg_muscle_wt	Lean_meat %	0.322813	0.0737128
Leg_muscle_wt	Leg_muscle %	0.419208	0.0614079
Leg_muscle_wt	Liver %	-0.0657464	0.0595605
Leg_muscle_wt	Liver_weight	0.423076	0.0555006
Leg_muscle_wt	Neck %	0.0585805	0.0848883
Leg_muscle_wt	Neck_length	0.600978	0.0448906
Leg_muscle_wt	Skeleton %	-0.17105	0.0676105
Leg_muscle_wt	Subcutaneous_fat %	0.0284702	0.0932321
Leg_muscle_wt	Swing %	-0.150816	0.0685415
Leg_muscle_wt	Tibia_length	0.239173	0.0584728
Leg_muscle_wt	Total_intestine_length	0.271238	0.0679151
Liver %	Feet %	0.307367	0.0447451
Liver %	Gizzard %	0.125084	0.0569192
Liver %	Head %	0.172176	0.0500565
Liver %	Neck %	0.18145	0.0576371
Liver %	Skeleton %	0.139113	0.0504147
Liver_weight	Abdominal_fat %	0.0671736	0.0825206
Liver_weight	Abdominal_fat_wt	0.218112	0.0830334
Liver_weight	Breast_muscle %	-0.0394732	0.0667669
Liver_weight	Dressed %	0.197515	0.0503685
Liver_weight	Duodenum_length	0.184525	0.0550637
Liver_weight	Eviscerated %	0.0971883	0.0534913
Liver_weight	Eviscerated_weight	0.476844	0.0537395
Liver_weight	Feet %	-0.0203844	0.0586239
Liver_weight	Feet_weight	0.469999	0.0537604
Liver_weight	Gizzard %	-0.0675598	0.0701561
Liver_weight	Gizzard_weight	0.32191	0.0592188
Liver_weight	Head %	-0.272069	0.0560576
Liver_weight	Heart %	-0.0987509	0.0599572
Liver_weight	Ileum_length	0.184271	0.0629765
Liver_weight	Jejunum_length	0.2824	0.0592317
Liver_weight	Lean_meat %	-0.043882	0.0685962
Liver_weight	Leg_muscle %	-0.0372964	0.0632575
Liver_weight	Liver %	0.708867	0.0335071
Liver_weight	Neck %	0.0582883	0.0764617
Liver_weight	Neck_length	0.358672	0.0479288
Liver_weight	Skeleton %	-0.0607243	0.0618938
Liver_weight	Subcutaneous_fat %	0.115361	0.0808194
Liver_weight	Swing %	-0.223362	0.0580727
Liver_weight	Tibia_length	0.118412	0.0540142
Liver_weight	Total_intestine_length	0.296792	0.0585984
Neck %	Head %	0.386683	0.0574833
Neck_length	Abdominal_fat %	0.0631713	0.0717664
Neck_length	Breast_muscle %	0.01213	0.0590913
Neck_length	Dressed %	-0.00783909	0.0481042
Neck_length	Eviscerated %	0.0945955	0.0476369
Neck_length	Eviscerated_weight	0.653376	0.050377
Neck_length	Feet %	-0.107366	0.051717
Neck_length	Gizzard %	-0.100128	0.0618981
Neck_length	Head %	-0.265764	0.0521778
Neck_length	Heart %	-0.111315	0.0536323
Neck_length	Lean_meat %	0.000927829	0.059685
Neck_length	Leg_muscle %	-0.0142954	0.0561742
Neck_length	Liver %	-0.0801425	0.0476421
Neck_length	Neck %	0.20556	0.0612583
Neck_length	Skeleton %	-0.0851252	0.0544289
Neck_length	Subcutaneous_fat %	0.098141	0.0708833
Neck_length	Swing %	-0.0853216	0.0550195
Neck_length	Tibia_length	0.264427	0.0461754
Neck_weight	Abdominal_fat %	0.124814	0.0800647
Neck_weight	Abdominal_fat_wt	0.404329	0.0760525
Neck_weight	Breast_muscle %	-0.0121958	0.0664223
Neck_weight	Breast_muscle_wt	0.54131	0.0498405
Neck_weight	Dressed %	0.135418	0.0515183
Neck_weight	Duodenum_length	0.314031	0.0522671
Neck_weight	Eviscerated %	0.18977	0.0511491
Neck_weight	Eviscerated_weight	0.800394	0.0295526
Neck_weight	Feet %	-0.165964	0.0571421
Neck_weight	Feet_weight	0.675222	0.0375667
Neck_weight	Gizzard %	-0.192435	0.068949
Neck_weight	Gizzard_weight	0.427125	0.0539211
Neck_weight	Head %	-0.323448	0.0557494
Neck_weight	Head_weight	0.68387	0.0353235
Neck_weight	Heart %	-0.166812	0.0590909
Neck_weight	Heart_weight	0.486977	0.0505237
Neck_weight	Ileum_length	0.285943	0.0588494
Neck_weight	Jejunum_length	0.297285	0.058006
Neck_weight	Lean_meat %	-0.0909156	0.0668607
Neck_weight	Leg_muscle %	-0.104214	0.0635356
Neck_weight	Leg_muscle_wt	0.67564	0.0350716
Neck_weight	Liver %	-0.113419	0.0517984
Neck_weight	Liver_weight	0.449662	0.0466251
Neck_weight	Neck %	0.440742	0.0670984
Neck_weight	Neck_length	0.718551	0.0285744
Neck_weight	Skeleton %	-0.0672499	0.0607776
Neck_weight	Skeleton_weight	0.788627	0.0247736
Neck_weight	Subcutaneous_fat %	0.122124	0.0789075
Neck_weight	Subcutaneous_fat_wt	0.552886	0.0634496
Neck_weight	Swing %	-0.147422	0.0600947
Neck_weight	Swing_weight	0.706206	0.032066
Neck_weight	Tibia_length	0.316799	0.0487294
Neck_weight	Total_intestine_length	0.33703	0.0564805
Skeleton %	Head %	0.294119	0.0540956
Skeleton %	Neck %	0.301137	0.0624141
Skeleton_weight	Abdominal_fat %	0.0819473	0.0900808
Skeleton_weight	Abdominal_fat_wt	0.403441	0.0782588
Skeleton_weight	Breast_muscle %	0.0593685	0.0736214
Skeleton_weight	Breast_muscle_wt	0.65468	0.0415221
Skeleton_weight	Dressed %	0.20704	0.0543926
Skeleton_weight	Duodenum_length	0.294684	0.0573402
Skeleton_weight	Eviscerated %	0.325025	0.0519438
Skeleton_weight	Eviscerated_weight	0.903071	0.0141254
Skeleton_weight	Feet %	-0.292037	0.0590942
Skeleton_weight	Feet_weight	0.678287	0.0407337
Skeleton_weight	Gizzard %	-0.213219	0.0732353
Skeleton_weight	Gizzard_weight	0.473328	0.0588649
Skeleton_weight	Head %	-0.494103	0.050853
Skeleton_weight	Heart %	-0.242386	0.0631678
Skeleton_weight	Heart_weight	0.479131	0.0547914
Skeleton_weight	Ileum_length	0.274993	0.0656445
Skeleton_weight	Jejunum_length	0.284486	0.0645966
Skeleton_weight	Lean_meat %	-0.157572	0.0727517
Skeleton_weight	Leg_muscle %	-0.268874	0.0653634
Skeleton_weight	Leg_muscle_wt	0.654776	0.0401298
Skeleton_weight	Liver %	-0.192068	0.0553113
Skeleton_weight	Liver_weight	0.461026	0.0504087
Skeleton_weight	Neck %	-0.0482158	0.0811228
Skeleton_weight	Neck_length	0.62906	0.0428171
Skeleton_weight	Skeleton %	0.147507	0.0702938
Skeleton_weight	Subcutaneous_fat %	0.10051	0.0885693
Skeleton_weight	Swing %	-0.139285	0.0660545
Skeleton_weight	Tibia_length	0.271358	0.05524
Skeleton_weight	Total_intestine_length	0.320784	0.063085
Subcutaneous_fat %	Abdominal_fat %	0.477454	0.0722447
Subcutaneous_fat %	Feet %	-0.457052	0.0633626
Subcutaneous_fat %	Gizzard %	-0.292051	0.0820583
Subcutaneous_fat %	Head %	-0.473038	0.0574816
Subcutaneous_fat %	Heart %	-0.143785	0.0750728
Subcutaneous_fat %	Lean_meat %	-0.443291	0.0646575
Subcutaneous_fat %	Liver %	-0.221753	0.0645566
Subcutaneous_fat %	Neck %	-0.459677	0.0694448
Subcutaneous_fat %	Skeleton %	-0.719332	0.0333294
Subcutaneous_fat %	Swing %	-0.587396	0.0496921
Subcutaneous_fat %	Tibia_length	-0.122292	0.0735609
Subcutaneous_fat_wt	Abdominal_fat %	0.269828	0.0998166
Subcutaneous_fat_wt	Abdominal_fat_wt	0.569286	0.0715179
Subcutaneous_fat_wt	Breast_muscle %	0.0333523	0.095823
Subcutaneous_fat_wt	Breast_muscle_wt	0.607777	0.0655969
Subcutaneous_fat_wt	Dressed %	0.204844	0.0667178
Subcutaneous_fat_wt	Duodenum_length	0.126554	0.0766308
Subcutaneous_fat_wt	Eviscerated %	0.308339	0.0704019
Subcutaneous_fat_wt	Eviscerated_weight	0.849625	0.0279236
Subcutaneous_fat_wt	Feet %	-0.535111	0.0672186
Subcutaneous_fat_wt	Feet_weight	0.361583	0.0871372
Subcutaneous_fat_wt	Gizzard %	-0.310605	0.0859336
Subcutaneous_fat_wt	Gizzard_weight	0.348458	0.0844854
Subcutaneous_fat_wt	Head %	-0.603272	0.0501415
Subcutaneous_fat_wt	Heart %	-0.271185	0.0765572
Subcutaneous_fat_wt	Heart_weight	0.414743	0.0740798
Subcutaneous_fat_wt	Ileum_length	0.130096	0.0895718
Subcutaneous_fat_wt	Jejunum_length	0.19808	0.0850842
Subcutaneous_fat_wt	Lean_meat %	-0.337828	0.0788977
Subcutaneous_fat_wt	Leg_muscle %	-0.471461	0.0660301
Subcutaneous_fat_wt	Leg_muscle_wt	0.442152	0.0769959
Subcutaneous_fat_wt	Liver %	-0.271207	0.0667459
Subcutaneous_fat_wt	Liver_weight	0.318599	0.0741506
Subcutaneous_fat_wt	Neck %	-0.343306	0.0849725
Subcutaneous_fat_wt	Neck_length	0.458406	0.0703615
Subcutaneous_fat_wt	Skeleton %	-0.568954	0.050906
Subcutaneous_fat_wt	Skeleton_weight	0.590827	0.0593983
Subcutaneous_fat_wt	Subcutaneous_fat %	0.793315	0.0359581
Subcutaneous_fat_wt	Swing %	-0.547859	0.0554237
Subcutaneous_fat_wt	Swing_weight	0.472481	0.070466
Subcutaneous_fat_wt	Tibia_length	0.046886	0.0760601
Subcutaneous_fat_wt	Total_intestine_length	0.209661	0.08464
Swing %	Feet %	0.365899	0.0486232
Swing %	Gizzard %	0.126269	0.0671652
Swing %	Head %	0.377249	0.050434
Swing %	Heart %	0.122349	0.0589908
Swing %	Liver %	0.0274703	0.052021
Swing %	Neck %	0.29376	0.0626747
Swing %	Skeleton %	0.420904	0.0477114
Swing %	Tibia_length	0.067456	0.0555854
Swing_weight	Abdominal_fat %	0.00895535	0.0930599
Swing_weight	Abdominal_fat_wt	0.283309	0.087638
Swing_weight	Breast_muscle %	0.13408	0.0767031
Swing_weight	Breast_muscle_wt	0.630049	0.0473633
Swing_weight	Dressed %	0.187927	0.0559466
Swing_weight	Duodenum_length	0.269633	0.0594818
Swing_weight	Eviscerated %	0.282079	0.0551385
Swing_weight	Eviscerated_weight	0.770993	0.0304407
Swing_weight	Feet %	-0.231313	0.0627471
Swing_weight	Feet_weight	0.596327	0.048042
Swing_weight	Gizzard %	-0.186424	0.0756166
Swing_weight	Gizzard_weight	0.396208	0.0638134
Swing_weight	Head %	-0.376251	0.0578514
Swing_weight	Heart %	-0.167675	0.065243
Swing_weight	Heart_weight	0.433156	0.0596146
Swing_weight	Ileum_length	0.22834	0.0687591
Swing_weight	Jejunum_length	0.208553	0.068767
Swing_weight	Lean_meat %	-0.0122383	0.0763622
Swing_weight	Leg_muscle %	-0.165571	0.0688713
Swing_weight	Leg_muscle_wt	0.603	0.0453033
Swing_weight	Liver %	-0.233941	0.0556216
Swing_weight	Liver_weight	0.319959	0.0590876
Swing_weight	Neck %	0.0221464	0.083559
Swing_weight	Neck_length	0.593826	0.0441617
Swing_weight	Skeleton %	-0.0477678	0.068549
Swing_weight	Skeleton_weight	0.829572	0.0203749
Swing_weight	Subcutaneous_fat %	0.0444541	0.0912646
Swing_weight	Swing %	0.310722	0.068832
Swing_weight	Tibia_length	0.277832	0.0550264
Swing_weight	Total_intestine_length	0.248311	0.0672624
Tibia_length	Feet %	0.134722	0.0515133
Tibia_length	Gizzard %	0.00732349	0.0630174
Tibia_length	Head %	-0.00921397	0.0558767
Tibia_length	Heart %	-0.0533383	0.0546242
Tibia_length	Liver %	-0.0406736	0.0476485
Tibia_length	Neck %	0.202226	0.066669
Tibia_length	Skeleton %	0.0505225	0.0552437
Total_intestine_length	Abdominal_fat %	0.0859421	0.0840939
Total_intestine_length	Breast_muscle %	-0.0768159	0.0684885
Total_intestine_length	Dressed %	0.0808714	0.0537863
Total_intestine_length	Eviscerated %	0.0501511	0.0552438
Total_intestine_length	Eviscerated_weight	0.308444	0.0701948
Total_intestine_length	Feet %	0.0145981	0.0604259
Total_intestine_length	Gizzard %	-0.101174	0.0728375
Total_intestine_length	Head %	-0.112568	0.0632893
Total_intestine_length	Heart %	-0.0138062	0.0634773
Total_intestine_length	Lean_meat %	-0.0712799	0.0697009
Total_intestine_length	Leg_muscle %	-0.0054389	0.0651795
Total_intestine_length	Liver %	0.0733256	0.0549602
Total_intestine_length	Neck %	0.0904289	0.0764221
Total_intestine_length	Neck_length	0.276768	0.0542526
Total_intestine_length	Skeleton %	0.0180259	0.0647496
Total_intestine_length	Subcutaneous_fat %	0.0629807	0.0835088
Total_intestine_length	Swing %	-0.0836741	0.0632613
Total_intestine_length	Tibia_length	0.0671809	0.0584594

## Sheet: Correlation matrix
Trait	Carcass_weight	Eviscerated_weight	Subcutaneous_fat_wt	Abdominal_fat_wt	Breast_muscle_wt	Leg_muscle_wt	Neck_weight	Head_weight	Swing_weight	Skeleton_weight	Heart_weight	Liver_weight	Gizzard_weight	Feet_weight	Duodenum_length	Jejunum_length	Ileum_length	Total_intestine_length	Neck_length	Tibia_length	Dressed %	Lean_meat %	Eviscerated %	Subcutaneous_fat %	Abdominal_fat %	Breast_muscle %	Leg_muscle %	Neck %	Head %	Swing %	Skeleton %	Heart %	Liver %	Gizzard %	Feet %
Carcass_weight	NA	0.98	0.83	0.58	0.73	0.69	0.8	0.68	0.75	0.88	0.56	0.49	0.52	0.63	0.28	0.29	0.26	0.32	0.63	0.21	0.28	-0.15	0.26	0.43	0.27	0.1	-0.31	-0.13	-0.56	-0.36	-0.25	-0.26	-0.24	-0.26	-0.41
Eviscerated_weight	0.99	NA	0.9	0.76	0.78	0.86	0.78	0.86	0.9	0.95	0.84	0.88	0.44	0.87	0.55	0.5	0.55	0.52	0.29	0.22	0.24	-0.12	0.37	0.42	0.2	0.14	-0.32	-0.17	-0.59	-0.36	-0.27	-0.27	-0.25	-0.27	-0.45
Subcutaneous_fat_wt	0.93	0.85	NA	0.57	0.61	0.44	0.52	0.59	0.47	0.59	0.41	0.32	0.35	0.36	0.13	0.2	0.13	0.21	0.46	0.05	0.2	-0.34	0.31	0.79	0.27	0.03	-0.47	-0.34	-0.6	-0.55	-0.57	-0.27	-0.27	-0.31	-0.54
Abdominal_fat_wt	0.79	0.55	0.89	NA	0.45	0.44	0.38	0.39	0.53	0.62	0.62	0.71	0.27	0.24	0.18	0.16	0.08	0.19	0.29	0	0.1	-0.13	0.02	0.55	0.9	0.03	-0.22	-0.13	-0.36	-0.38	-0.31	-0.11	-0.19	-0.29	-0.33
Breast_muscle_wt	0.72	0.77	0.55	0.41	NA	0.48	0.52	0.68	0.64	0.79	0.45	0.3	0.4	0.37	0.2	0.14	0.26	0.17	0.46	0.16	0.22	0.33	0.4	0.26	0.14	0.72	-0.37	-0.27	-0.6	-0.27	-0.34	-0.14	-0.25	-0.19	-0.5
Leg_muscle_wt	0.83	0.71	0.6	0.33	0.64	NA	0.9	0.87	0.9	0.92	0.41	0.42	0.46	0.58	0.32	0.22	0.24	0.27	0.6	0.24	0.17	0.32	0.27	0.03	0.08	-0.01	0.42	0.06	-0.34	-0.15	-0.17	-0.14	-0.07	-0.07	-0.17
Neck_weight	0.76	0.8	0.55	0.4	0.54	0.68	NA	0.68	0.71	0.79	0.49	0.45	0.43	0.68	0.31	0.3	0.29	0.34	0.72	0.32	0.14	-0.09	0.19	0.12	0.12	-0.01	-0.1	0.44	-0.32	-0.15	-0.07	-0.17	-0.11	-0.19	-0.17
Head_weight	0.84	0.68	0.51	0.36	0.43	0.56	0.85	NA	0.6	0.65	0.38	0.32	0.44	0.54	0.25	0.24	0.21	0.27	0.55	0.26	0.19	-0.15	0.2	0.15	0.1	-0.07	-0.11	0.09	0.15	-0.13	-0.1	-0.18	-0.16	-0.08	-0.18
Swing_weight	0.89	0.77	0.7	0.28	0.63	0.6	0.85	0.87	NA	0.83	0.43	0.32	0.4	0.6	0.27	0.21	0.23	0.25	0.59	0.28	0.19	-0.01	0.28	0.04	0.01	0.13	-0.17	0.02	-0.38	0.31	-0.05	-0.17	-0.23	-0.19	-0.23
Skeleton_weight	0.93	0.9	0.73	0.4	0.65	0.65	0.85	0.9	0.96	NA	0.48	0.46	0.47	0.68	0.29	0.28	0.27	0.32	0.63	0.27	0.21	-0.16	0.33	0.1	0.08	0.06	-0.27	-0.05	-0.49	-0.14	0.15	-0.24	-0.19	-0.21	-0.29
Heart_weight	0.82	0.53	0.74	0.36	0.66	0.69	0.7	0.8	0.73	0.82	NA	0.32	0.35	0.39	0.19	0.23	0.18	0.25	0.4	0.12	0.11	0.01	0.09	0.24	0.22	0.12	-0.14	-0.02	-0.33	-0.17	-0.17	0.63	-0.11	-0.12	-0.21
Liver_weight	0.92	0.48	0.83	0.22	0.54	0.73	0.8	0.87	0.88	0.85	0.73	NA	0.32	0.47	0.18	0.28	0.18	0.3	0.36	0.12	0.2	-0.04	0.1	0.12	0.07	-0.04	-0.04	0.06	-0.27	-0.22	-0.06	-0.1	0.71	-0.07	-0.02
Gizzard_weight	0.46	0.5	0.31	0.15	0.21	0.51	0.61	0.56	0.44	0.45	0.28	0.57	NA	0.4	0.04	0.15	0.12	0.15	0.38	0.18	0.17	0.09	0.11	0.08	-0.04	0.11	-0.02	-0.06	-0.2	-0.17	-0.08	-0.1	-0.07	0.66	-0.14
Feet_weight	0.88	0.63	0.74	0.51	0.57	0.86	0.85	0.87	0.9	0.86	0.73	0.85	0.49	NA	0.28	0.3	0.25	0.33	0.59	0.35	0.03	-0.09	0.04	0.01	0.03	-0.1	-0.02	0.2	-0.23	-0.06	0.06	-0.11	0.02	-0.08	0.37
Duodenum_length	0.59	0.28	0.59	0.34	0.27	0.43	0.42	0.63	0.41	0.48	0.52	0.64	0.53	0.43	NA	0.34	0.3	0.52	0.25	0.07	0.09	0.09	0.09	-0.02	0.1	0.02	0.07	0.1	-0.12	-0.04	0.02	-0.04	-0.01	-0.17	-0.05
Jejunum_length	0.5	0.27	0.37	0.28	0.38	0.55	0.51	0.56	0.49	0.5	0.42	0.38	0.35	0.48	0.67	NA	0.24	0.98	0.25	0.05	0.07	-0.1	0.04	0.07	0.07	-0.09	-0.02	0.08	-0.1	-0.08	0.02	-0.01	0.08	-0.07	0.03
Ileum_length	0.57	0.27	0.48	0.33	0.22	0.61	0.61	0.6	0.5	0.55	0.39	0.44	0.54	0.57	0.67	0.78	NA	0.29	0.27	0.08	0.15	0.09	0.17	-0.03	-0.01	0.12	-0.04	0.05	-0.14	-0.08	-0.02	-0.06	-0.01	-0.09	-0.06
Total_intestine_length	0.54	0.31	0.41	0.3	0.38	0.55	0.52	0.59	0.5	0.52	0.45	0.42	0.38	0.49	0.75	0.99	0.79	NA	0.28	0.07	0.08	-0.07	0.05	0.06	0.09	-0.08	-0.01	0.09	-0.11	-0.08	0.02	-0.01	0.07	-0.1	0.01
Neck_length	0.31	0.65	0.16	0.16	0.11	0.41	0.61	0.38	0.4	0.35	0.28	0.48	0.23	0.37	0.18	0.2	0.35	0.2	NA	0.26	-0.01	0	0.09	0.1	0.06	0.01	-0.01	0.21	-0.27	-0.09	-0.09	-0.11	-0.08	-0.1	-0.11
Tibia_length	0.79	0.76	0.68	0.49	0.33	0.84	0.76	0.77	0.85	0.76	0.62	0.81	0.42	0.92	0.75	0.77	0.75	0.79	0.71	NA	0.77	-0.41	0.41	0.43	0.32	-0.47	0.09	0.2	-0.01	-0.12	0.05	-0.05	-0.04	0.01	0.13
Dressed %	0.51	0.47	0.48	0.57	0.11	0.46	0.58	0.27	0.33	0.47	0.53	0.32	0.25	0.62	0.26	0.39	0.3	0.39	0.6	-0.03	NA	0.02	0.76	0.11	0.02	0.08	-0.08	-0.15	-0.12	-0.1	-0.11	-0.14	-0.03	-0.05	-0.24
Lean_meat %	-0.39	-0.29	-0.63	-0.64	0.26	0	-0.08	-0.05	-0.19	-0.1	-0.29	-0.51	-0.21	-0.28	-0.47	0	-0.3	-0.06	-0.12	0.05	-0.53	NA	0.6	-0.81	-0.7	0.76	0.5	0.01	-0.01	0.18	-0.13	0.14	0.11	0.19	-0.02
Eviscerated %	0.17	0.27	-0.07	-0.02	0.47	0.43	0.46	0.22	0.25	0.41	0.35	-0.19	-0.23	0.31	-0.19	0.11	-0.04	0.08	0.38	0	0.22	0.1	NA	0.1	-0.15	0.23	-0.11	-0.26	-0.27	-0.14	-0.14	-0.15	-0.09	-0.11	-0.39
Subcutaneous_fat %	0.7	0.64	0.91	0.9	0.26	0.27	0.18	0.26	0.37	0.41	0.48	0.64	0.18	0.47	0.46	0.16	0.3	0.2	0.01	-0.12	0.39	-0.44	-0.38	NA	0.48	-0.42	-0.67	-0.46	-0.47	-0.59	-0.72	-0.14	-0.22	-0.29	-0.46
Abdominal_fat %	0.61	0.57	0.78	0.97	0.28	0.22	0.17	0.19	0.32	0.42	0.44	0.57	0.18	0.29	0.2	0.14	0.18	0.15	0.08	-0.09	0.53	-0.09	-0.12	0.89	NA	-0.3	-0.65	-0.1	-0.2	-0.28	-0.26	0.01	-0.13	-0.26	-0.21
Breast_muscle %	-0.18	-0.09	-0.3	-0.28	0.55	-0.15	-0.21	-0.04	-0.14	0	-0.07	-0.3	-0.31	-0.25	-0.32	-0.08	-0.43	-0.12	-0.22	0.01	-0.52	0.67	0.4	-0.05	0	NA	-0.25	-0.28	-0.32	-0.04	-0.23	0.05	-0.07	-0.02	-0.34
Leg_muscle %	-0.35	-0.31	-0.56	-0.62	-0.34	0.21	0.17	-0.03	-0.09	-0.16	-0.32	-0.34	0.12	-0.07	-0.22	0.09	0.16	0.06	0.12	0.04	0.02	0.56	0.25	-0.51	-0.14	-0.18	NA	0.32	0.35	0.26	0.11	0.13	0.2	0.28	0.35
Neck %	-0.67	-0.67	-0.78	-0.73	-0.66	-0.3	-0.06	-0.36	-0.44	-0.52	-0.51	-0.47	0.05	-0.4	-0.36	-0.14	-0.12	-0.18	0.23	-0.35	0.05	0.33	0.18	-0.76	-0.68	-0.16	0.71	NA	0.39	0.72	0.71	0.31	0.44	0.65	0.55
Head %	-0.67	-0.66	-0.78	-0.84	-0.52	-0.37	-0.25	-0.18	-0.49	-0.53	-0.45	-0.42	0.04	-0.4	-0.08	-0.07	-0.1	-0.07	-0.05	-0.36	-0.46	0.39	-0.22	-0.75	-0.79	0.03	0.56	0.74	NA	0.62	0.63	0.42	0.51	0.6	0.54
Swing %	-0.66	-0.66	-0.78	-0.75	-0.65	-0.38	-0.26	-0.43	-0.27	-0.46	-0.59	-0.41	-0.17	-0.35	-0.49	-0.22	-0.28	-0.27	-0.05	0.07	-0.42	0.19	-0.23	-0.74	-0.7	-0.17	0.54	0.29	0.38	NA	0.42	0.12	0.03	0.13	0.37
Skeleton %	-0.67	-0.62	-0.88	-0.74	-0.32	-0.31	-0.2	-0.32	-0.29	-0.36	-0.42	-0.55	-0.23	-0.49	-0.48	-0.23	-0.22	-0.27	0.01	-0.35	-0.03	0.71	0.53	-0.95	-0.69	0.31	0.59	0.3	0.29	0.79	NA	0.42	0.21	0.34	0.25
Heart %	-0.35	-0.3	-0.35	-0.31	-0.18	-0.31	-0.15	-0.17	-0.32	-0.23	0.26	-0.3	-0.3	-0.3	-0.11	-0.16	-0.3	-0.16	-0.11	-0.32	0.06	0.13	0.3	-0.37	-0.3	0.1	0.07	0.12	0.14	0.16	0.06	NA	0.11	0.08	0.17
Liver %	-0.22	-0.3	-0.26	-0.18	-0.47	-0.31	-0.01	-0.01	-0.09	-0.24	-0.17	0.2	0.33	-0.12	0.11	-0.28	-0.24	-0.24	0.44	0.04	-0.25	-0.43	-0.98	-0.11	-0.07	-0.46	0.04	0.18	0.17	0.53	0.14	0.03	NA	0.13	0.31
Gizzard %	-0.44	-0.46	-0.5	-0.46	-0.47	-0.24	-0.08	-0.2	-0.36	-0.41	-0.44	-0.28	0.59	-0.31	-0.01	-0.11	0.04	-0.1	-0.08	-0.28	-0.17	0.12	-0.38	-0.43	-0.38	-0.18	0.43	0.09	0.31	0.41	0.14	0.02	0.45	NA	0.21
Feet %	-0.27	-0.3	-0.32	-0.49	-0.49	-0.06	0.04	-0.05	-0.09	-0.25	-0.23	-0.12	0.1	0.22	-0.17	0.02	0.05	-0.01	0.03	0.18	0.43	-0.02	0.05	-0.34	-0.5	-0.41	0.55	0.43	0.47	0.56	0.37	0.09	0.38	0.34	NA
Note: The genetic correlation (below the diagonal) and phenotype correlation (above the diagonal)
