# Supplementary material for: Strategies to improve genomic predictions for 35 duck carcass traits in an F2 population
Source: J Anim Sci Biotechnol. 2023 May 6;14:74. doi: 10.1186/s40104-023-00875-8 (PMC10163724; doi:10.1186/s40104-023-00875-8)
Supplement: Supplementary file 2 — Additional file 2: Table S2. Estimation of SNP heritabilities for duck carcass traits using different marker densities. [file 40104_2023_875_MOESM2_ESM.xlsx]

## Sheet: Sheet1
Category	Traits	BLUP	GBLUP	Increase
Weight traits	Carcass_weight	0.356	0.468127	0.112128
Weight traits	Neck_weight	0.209364	0.331169	0.121805
Weight traits	Head_weight	0.307892	0.36743	0.0595379
Weight traits	Skin_subcutaneous_fat_wt	0.390685	0.481044	0.0903598
Weight traits	Swing_weight	0.298414	0.390812	0.0923984
Weight traits	Skeleton_weight	0.307698	0.399514	0.0918165
Weight traits	Breast_muscle_wt	0.365687	0.348569	-0.0171178
Weight traits	Leg_muscle_wt	0.285604	0.359346	0.0737423
Weight traits	Heart_weight	0.285668	0.336609	0.0509411
Weight traits	Liver_weight	0.251477	0.345975	0.0944979
Weight traits	Gizzard_weight	0.282903	0.348604	0.0657002
Weight traits	Abdominal_fat_wt	0.418817	0.472287	0.0534705
Weight traits	Feet_weight	0.331785	0.426767	0.0949812
Weight traits	Eviscerated_weight	0.360674	0.447594	0.0869201
Length traits	Duodenum_length	0.160267	0.205994	0.0457272
Length traits	Jejunum_length	0.297784	0.277874	-0.0199107
Length traits	Ileum_length	0.25547	0.289682	0.0342122
Length traits	Total_intestine_length	0.296952	0.274537	-0.0224144
Length traits	Neck_length	0.100228	0.191629	0.091401
Length traits	Shank_length	0.116465	0.198224	0.0817591
Percentage traits	Dressed %	0.053268	0.169693	0.116425
Percentage traits	Eviscerated %	0.106614	0.170515	0.0639015
Percentage traits	Breast_muscle %	0.310617	0.314908	0.00429053
Percentage traits	Leg_muscle %	0.244362	0.314389	0.0700279
Percentage traits	Skin_subcutaneous_fat %	0.381412	0.46244	0.0810277
Percentage traits	Abdominal_fat %	0.388353	0.434008	0.0456555
Percentage traits	Lean_meat %	0.276402	0.331625	0.0552232
Percentage traits	Swing %	0.21298	0.272883	0.0599033
Percentage traits	Heart %	0.20259	0.220091	0.0175003
Percentage traits	Liver %	0.131775	0.125163	-0.00661217
Percentage traits	Gizzard %	0.384928	0.437133	0.0522051
Percentage traits	Feet %	0.264755	0.286643	0.0218877
Percentage traits	Skeleton %	0.205799	0.246348	0.0405489
Percentage traits	Neck %	0.346355	0.394869	0.0485137
Percentage traits	Head %	0.241783	0.293089	0.0513059
