# Supplementary material for: Strategies to improve genomic predictions for 35 duck carcass traits in an F2 population
Source: J Anim Sci Biotechnol. 2023 May 6;14:74. doi: 10.1186/s40104-023-00875-8 (PMC10163724; doi:10.1186/s40104-023-00875-8)
Supplement: Supplementary file 3 — Additional file 3: Table S3. The predictive reliability of genomic breeding values for duck carcass traits using different marker densities by GBLUP model. [file 40104_2023_875_MOESM3_ESM.xlsx]

## Sheet: SNP heritability
Density	Category	Traits	Permutation1	Permutation2	Permutation3	Permutation4	Permutation5	Permutation6	Permutation7	Permutation8	Permutation9	Permutation10	Permutation11	Permutation12	Permutation13	Permutation14	Permutation15	Permutation16	Permutation17	Permutation18	Permutation19	Permutation20	Permutation21	Permutation22	Permutation23	Permutation24	Permutation25	Permutation26	Permutation27	Permutation28	Permutation29	Permutation30	Heritability average	Standard deviation
0.5K	Weight traits	Carcass_weight	0.234589	0.253028	0.244271	0.214305	0.253561	0.233225	0.206645	0.324609	0.196244	0.213832	0.235884	0.211918	0.237825	0.272357	0.223089	0.266997	0.231342	0.233355	0.212206	0.239163	0.222051	0.191432	0.253008	0.22449	0.216412	0.236228	0.220163	0.238061	0.237345	0.234719	0.233745	0.0253678
0.5K	Weight traits	Bone	0.19121	0.178226	0.177289	0.168487	0.195703	0.181357	0.186744	0.290427	0.188938	0.19756	0.184813	0.17398	0.188986	0.211222	0.182339	0.219863	0.171522	0.180357	0.212626	0.170696	0.132509	0.153144	0.19649	0.196313	0.196142	0.204365	0.145826	0.213004	0.164935	0.217881	0.189098	0.0280897
0.5K	Weight traits	Neck_weight	0.131785	0.10755	0.134314	0.134137	0.147691	0.158403	0.136557	0.219982	0.133366	0.169179	0.13449	0.103212	0.177755	0.167609	0.12671	0.1794	0.13028	0.121757	0.140637	0.128407	0.105295	0.144271	0.154316	0.108195	0.136646	0.128775	0.0730422	0.144842	0.125449	0.132075	0.137871	0.0275266
0.5K	Weight traits	Head_weight	0.171858	0.159986	0.15545	0.178365	0.196131	0.164004	0.161736	0.264211	0.15727	0.205933	0.166284	0.152328	0.173254	0.162775	0.189988	0.187078	0.202059	0.139165	0.173035	0.149643	0.138032	0.143673	0.215951	0.190014	0.161736	0.170052	0.140061	0.165457	0.179163	0.165116	0.17266	0.0263214
0.5K	Weight traits	Skin_subcutaneous_fat_wt	0.248944	0.269812	0.227432	0.220127	0.28036	0.239346	0.195641	0.276159	0.194883	0.203958	0.246293	0.251315	0.23598	0.267655	0.22891	0.256966	0.238443	0.240127	0.188791	0.233012	0.284325	0.185832	0.267043	0.210241	0.222056	0.25358	0.246657	0.211006	0.245592	0.193778	0.235475	0.0283175
0.5K	Weight traits	Swing_weight	0.184077	0.153592	0.202853	0.14465	0.176196	0.190596	0.195437	0.300176	0.181633	0.227375	0.178808	0.174878	0.216721	0.19422	0.17346	0.194626	0.170239	0.155283	0.193242	0.198862	0.134608	0.184474	0.199359	0.16664	0.152229	0.192529	0.174753	0.227883	0.154826	0.189249	0.186116	0.0311238
0.5K	Weight traits	Skeleton_weight	0.191899	0.17748	0.180606	0.164653	0.196995	0.18137	0.190605	0.292845	0.187585	0.202621	0.186338	0.180104	0.193741	0.210396	0.181294	0.21779	0.173444	0.178249	0.21218	0.174905	0.130594	0.15455	0.196972	0.192261	0.188705	0.206324	0.147798	0.218486	0.166271	0.214456	0.189717	0.0282461
0.5K	Weight traits	Breast_muscle_wt	0.164239	0.115967	0.154726	0.131278	0.199585	0.149347	0.197572	0.239817	0.160997	0.179398	0.163122	0.158476	0.161948	0.183209	0.157232	0.17616	0.176447	0.177027	0.165517	0.151819	0.144066	0.134804	0.167859	0.20624	0.151378	0.173996	0.156866	0.160163	0.133013	0.212208	0.166816	0.0259707
0.5K	Weight traits	Leg_muscle_wt	0.18793	0.120197	0.1783	0.179029	0.17027	0.175219	0.149171	0.240898	0.172571	0.197057	0.175659	0.148274	0.161829	0.192821	0.165825	0.19267	0.173807	0.150256	0.16378	0.182495	0.141539	0.164199	0.193633	0.172419	0.159618	0.152414	0.143954	0.155507	0.162536	0.183742	0.170254	0.02225
0.5K	Weight traits	Heart_weight	0.144909	0.119816	0.122452	0.147347	0.167351	0.135752	0.158564	0.185789	0.129562	0.164042	0.196894	0.132347	0.176707	0.186325	0.134459	0.206382	0.135537	0.157314	0.149979	0.162458	0.110023	0.142276	0.163628	0.133984	0.165246	0.162943	0.140388	0.159478	0.192913	0.236705	0.157386	0.0281394
0.5K	Weight traits	Liver_weight	0.142004	0.178373	0.175562	0.134739	0.136563	0.152741	0.139342	0.200116	0.12819	0.140609	0.177214	0.145633	0.140342	0.223216	0.15658	0.159438	0.140249	0.0959268	0.142813	0.143681	0.133246	0.149066	0.137943	0.143335	0.159258	0.176342	0.122257	0.148449	0.155903	0.181144	0.152009	0.0245621
0.5K	Weight traits	Gizzard_weight	0.169021	0.18717	0.163496	0.155073	0.17133	0.187084	0.108876	0.223613	0.173188	0.225791	0.181001	0.170637	0.183572	0.162325	0.194276	0.136421	0.185045	0.161476	0.178825	0.158489	0.161538	0.101345	0.185417	0.13683	0.183388	0.185081	0.145379	0.150007	0.168518	0.220371	0.170486	0.0283127
0.5K	Weight traits	Abdominal_fat_wt	0.212722	0.26681	0.227954	0.250343	0.244874	0.241701	0.212647	0.246989	0.177152	0.2112	0.252107	0.239814	0.253594	0.246625	0.234521	0.245632	0.199252	0.223285	0.197254	0.248786	0.256659	0.219034	0.262596	0.218985	0.228487	0.246218	0.26219	0.22416	0.264055	0.204136	0.233993	0.0227166
0.5K	Weight traits	Feet_weight	0.1958	0.222044	0.203472	0.215331	0.233382	0.191286	0.21361	0.286107	0.184092	0.253095	0.193047	0.166138	0.22606	0.23392	0.184142	0.204033	0.203869	0.186276	0.239772	0.155376	0.17434	0.191075	0.234735	0.194131	0.195895	0.236194	0.197025	0.23003	0.240908	0.182141	0.208911	0.0284717
0.5K	Length traits	Duodenum_length	0.0788142	0.084577	0.0838416	0.100518	0.127151	0.0846002	0.0855634	0.123805	0.0781686	0.089125	0.10974	0.068658	0.043841	0.0653262	0.0760418	0.1038	0.111621	0.0787208	0.113967	0.0734156	0.0767246	0.0815736	0.0617684	0.094252	0.086916	0.121287	0.0991314	0.0920472	0.087063	0.0550184	0.0879026	0.0200588
0.5K	Length traits	Jejunum_length	0.127734	0.105547	0.104435	0.149143	0.111268	0.12913	0.140154	0.129432	0.132158	0.11111	0.0962398	0.146132	0.0811578	0.128307	0.134276	0.154432	0.118283	0.104554	0.110311	0.0655536	0.09922	0.15326	0.124637	0.0798186	0.143367	0.0970938	0.0959232	0.105582	0.168324	0.150349	0.119898	0.0249444
0.5K	Length traits	Ileum_length	0.154801	0.117885	0.1608	0.0832112	0.15827	0.153299	0.123	0.176381	0.128917	0.172188	0.137692	0.130212	0.141244	0.105951	0.126536	0.0995686	0.137999	0.158524	0.156125	0.110983	0.124528	0.133162	0.161868	0.172677	0.156335	0.102761	0.168664	0.136067	0.11722	0.127637	0.137817	0.0242307
0.5K	Length traits	Total_intestine_length	0.126711	0.102353	0.10244	0.148705	0.121377	0.127412	0.136861	0.141166	0.123227	0.111361	0.100561	0.135569	0.0767462	0.115921	0.128021	0.145887	0.12061	0.106859	0.122449	0.0671374	0.0884716	0.148491	0.115943	0.0848304	0.141802	0.0984772	0.0942178	0.0971224	0.160445	0.137273	0.117615	0.0231398
0.5K	Length traits	Neck_length	0.089972	0.0436592	0.0638548	0.0441456	0.0703048	0.0747564	0.0796872	0.152556	0.0778556	0.101636	0.082889	0.058522	0.0990942	0.078877	0.057501	0.0990526	0.0986526	0.0947094	0.0960468	0.060676	0.09302	0.0797206	0.0757834	0.0578234	0.0429858	0.0663628	0.0624156	0.0810694	0.0408154	0.0619406	0.0762128	0.0232689
0.5K	Weight traits	Eviscerated_weight	0.22897	0.215932	0.223127	0.201023	0.24612	0.220061	0.191572	0.316575	0.198201	0.209858	0.221017	0.206083	0.215613	0.255291	0.209877	0.253501	0.221492	0.219763	0.198564	0.213964	0.198813	0.170542	0.235449	0.209129	0.202823	0.222032	0.19715	0.2199	0.218911	0.212203	0.218452	0.0256688
0.5K	Percentage traits	Dressed %	0.084367	0.0738558	0.0834036	0.0432872	0.09949	0.103331	0.0864324	0.085681	0.0605384	0.0561518	0.0808708	0.0551852	0.0814454	0.0941714	0.057678	0.073464	0.0733308	0.0598336	0.0726862	0.052498	0.0599122	0.0764418	0.0944764	0.0707588	0.113116	0.0753954	0.0820772	0.0732308	0.038913	0.113119	0.0758381	0.0186876
0.5K	Percentage traits	Eviscerated %	0.0889804	0.0419062	0.0605354	0.0343558	0.0841144	0.0577008	0.0776828	0.0660822	0.0440056	0.0525712	0.0454892	0.0672336	0.0528178	0.0789664	0.0350016	0.0559184	0.0741192	0.0544948	0.100867	0.0297978	0.0586544	0.0492198	0.054759	0.0747254	0.0664728	0.0735526	0.037026	0.0492446	0.0273682	0.0954394	0.0596368	0.019252
0.5K	Percentage traits	Breast_muscle %	0.142048	0.105906	0.1555	0.137598	0.156838	0.139834	0.143288	0.14966	0.166354	0.141578	0.144286	0.138534	0.16037	0.141872	0.157916	0.173086	0.159318	0.146436	0.183567	0.1652	0.205538	0.126811	0.142018	0.200751	0.187728	0.193898	0.184199	0.160011	0.12443	0.211789	0.158212	0.0252206
0.5K	Percentage traits	Leg_muscle %	0.172849	0.141378	0.141008	0.136324	0.186599	0.127036	0.175718	0.129015	0.161164	0.16863	0.165881	0.191566	0.171044	0.159912	0.158329	0.123152	0.114962	0.14815	0.146791	0.126797	0.163054	0.171643	0.15107	0.160656	0.136559	0.159315	0.175968	0.110253	0.109404	0.130268	0.150483	0.0225152
0.5K	Percentage traits	Skin_subcutaneous_fat %	0.217336	0.267756	0.220344	0.197516	0.255471	0.229651	0.208952	0.234495	0.197065	0.228085	0.245229	0.253254	0.252839	0.217514	0.245676	0.224039	0.210136	0.226614	0.206588	0.202716	0.288431	0.206015	0.257511	0.204204	0.225447	0.255013	0.239838	0.194043	0.221556	0.181651	0.227166	0.0249003
0.5K	Percentage traits	Abdominal_fat %	0.187086	0.232656	0.216772	0.22809	0.223651	0.210885	0.201663	0.212318	0.171793	0.207162	0.230727	0.226201	0.228753	0.211831	0.223672	0.209021	0.178712	0.20515	0.197154	0.210943	0.230015	0.21065	0.228133	0.198882	0.227589	0.225251	0.24073	0.202093	0.230957	0.180442	0.212966	0.0176126
0.5K	Percentage traits	Lean_meat %	0.151907	0.142954	0.15987	0.121865	0.164301	0.135636	0.179238	0.139639	0.167463	0.154841	0.169972	0.1582	0.159994	0.154983	0.159727	0.179837	0.158459	0.140085	0.159759	0.156407	0.21845	0.126183	0.142069	0.153616	0.151307	0.170611	0.168219	0.138487	0.140002	0.183302	0.156913	0.0190468
0.5K	Percentage traits	Swing %	0.170364	0.144102	0.129296	0.125047	0.132528	0.172671	0.0726278	0.152952	0.124883	0.165332	0.140192	0.151445	0.173169	0.1063	0.130856	0.132502	0.097924	0.132765	0.142444	0.161202	0.138402	0.155025	0.184079	0.0935282	0.139826	0.157797	0.114575	0.110409	0.101142	0.113562	0.135565	0.0266204
0.5K	Length traits	Shank_length	0.0920434	0.117287	0.108985	0.103775	0.106768	0.087446	0.0654118	0.0895696	0.101672	0.106248	0.109468	0.116631	0.127728	0.113252	0.104632	0.0851352	0.10935	0.101852	0.100066	0.103792	0.0957252	0.128423	0.118287	0.0611654	0.0926142	0.0915522	0.0999392	0.102938	0.117015	0.0608096	0.100653	0.016899
0.5K	Percentage traits	Heart %	0.091285	0.073855	0.10106	0.0596194	0.0907458	0.0746004	0.139443	0.0595972	0.0659106	0.0798788	0.0682382	0.0387208	0.0560076	0.082027	0.0688402	0.055501	0.100013	0.0808272	0.0921898	0.0841204	0.0519678	0.0482316	0.114981	0.0613872	0.107652	0.058377	0.0635744	0.046696	0.128675	0.0976284	0.078055	0.0246166
0.5K	Percentage traits	Liver %	0.0801674	0.0133498	0.025625	0.0256102	0.0080322	0.017337	0.0533484	0.0230618	0.0130718	0.025334	0.0211552	0.0266804	0.0402014	0.0044586	0.0412704	0.0691402	0.0201492	0.0094778	0.0115518	0.0417238	0.0421114	0.0463088	0.0178762	0.0305716	0.0518658	0.0337722	0.028428	0.0309124	0.0148932	0.0319056	0.0299797	0.0177774
0.5K	Percentage traits	Gizzard %	0.20529	0.199182	0.161386	0.223942	0.21755	0.248069	0.165635	0.249082	0.18672	0.225222	0.212251	0.235227	0.219608	0.258431	0.189836	0.184804	0.235152	0.184304	0.199715	0.194736	0.166454	0.174125	0.191827	0.195542	0.223943	0.254156	0.207349	0.216944	0.216985	0.274771	0.210608	0.0289946
0.5K	Percentage traits	Feet %	0.125985	0.0734526	0.143879	0.137264	0.16535	0.10381	0.126078	0.139962	0.142537	0.163275	0.10266	0.0907512	0.167739	0.117141	0.119134	0.115041	0.117933	0.109572	0.122436	0.121056	0.127021	0.164327	0.100892	0.135614	0.12906	0.147994	0.116245	0.110035	0.109375	0.0903638	0.124533	0.0233204
0.5K	Percentage traits	Skeleton %	0.11027	0.127711	0.0827714	0.0874572	0.131808	0.120833	0.127561	0.124949	0.080706	0.118199	0.129492	0.157622	0.145658	0.105883	0.158288	0.148208	0.12211	0.111861	0.0957128	0.0911156	0.146811	0.119865	0.142581	0.121689	0.108662	0.149025	0.122207	0.0920988	0.124523	0.0873172	0.119766	0.0224075
0.5K	Percentage traits	Neck %	0.159672	0.196188	0.157208	0.149388	0.216492	0.209989	0.205425	0.170841	0.154232	0.192656	0.164911	0.198145	0.200445	0.183444	0.155366	0.168341	0.178339	0.178155	0.168787	0.147663	0.192182	0.181199	0.180517	0.151665	0.162698	0.173626	0.190546	0.194089	0.172547	0.136971	0.176391	0.0202939
0.5K	Percentage traits	Head %	0.147433	0.119769	0.119585	0.108863	0.133656	0.133072	0.124967	0.118143	0.146137	0.0979168	0.145886	0.156502	0.116876	0.144593	0.12505	0.112623	0.154827	0.16453	0.120993	0.11562	0.139288	0.0869078	0.137639	0.137101	0.131643	0.169672	0.120242	0.129239	0.1585	0.0799274	0.129907	0.0213742
1K	Weight traits	Carcass_weight	0.319058	0.314143	0.322043	0.301508	0.369101	0.317316	0.326442	0.363518	0.306372	0.36948	0.291888	0.312635	0.342901	0.34011	0.297263	0.334512	0.332591	0.313224	0.312119	0.342553	0.255095	0.344944	0.354613	0.309203	0.331589	0.337709	0.33422	0.325734	0.342134	0.316432	0.326015	0.0241366
1K	Weight traits	Bone	0.257409	0.257638	0.21957	0.233393	0.284771	0.2746	0.296786	0.33498	0.252966	0.282491	0.224749	0.263459	0.26565	0.282591	0.237856	0.262141	0.273151	0.251327	0.290501	0.258058	0.168419	0.300325	0.275441	0.289977	0.288289	0.263828	0.250287	0.283795	0.256723	0.278845	0.265334	0.0301286
1K	Weight traits	Neck_weight	0.215393	0.177425	0.194747	0.204232	0.204439	0.22888	0.229562	0.255204	0.185143	0.21726	0.206995	0.181124	0.215376	0.244655	0.16947	0.206078	0.205018	0.150976	0.243237	0.206561	0.149504	0.234176	0.233333	0.182936	0.205557	0.198042	0.134379	0.239672	0.175632	0.188951	0.202799	0.0296807
1K	Weight traits	Head_weight	0.24431	0.215561	0.209577	0.258401	0.266349	0.25918	0.23637	0.289953	0.225827	0.275766	0.20687	0.233635	0.225186	0.232709	0.241899	0.216804	0.26753	0.194121	0.22194	0.216739	0.191332	0.232496	0.270868	0.253383	0.236739	0.247625	0.21987	0.24406	0.233945	0.227557	0.236553	0.0238498
1K	Weight traits	Skin_subcutaneous_fat_wt	0.315527	0.326705	0.320647	0.328112	0.379879	0.304663	0.321712	0.312824	0.334867	0.365711	0.292042	0.344966	0.33997	0.322457	0.287044	0.346834	0.321595	0.299954	0.278818	0.327218	0.305295	0.304321	0.38169	0.279197	0.337547	0.358132	0.34709	0.316569	0.346915	0.292417	0.324691	0.0271335
1K	Weight traits	Swing_weight	0.268462	0.237908	0.260297	0.198654	0.259705	0.268381	0.287731	0.351893	0.258104	0.2809	0.233652	0.259541	0.32042	0.262209	0.21721	0.243796	0.284331	0.230601	0.284039	0.281126	0.189699	0.293255	0.281794	0.247534	0.271908	0.26026	0.232745	0.266372	0.241108	0.238899	0.260418	0.0328905
1K	Weight traits	Skeleton_weight	0.264177	0.258103	0.221927	0.227165	0.285013	0.273361	0.298344	0.341302	0.256042	0.286106	0.226977	0.266629	0.272413	0.28545	0.234685	0.261316	0.277604	0.24784	0.290313	0.263691	0.167768	0.296592	0.283564	0.283704	0.285793	0.267536	0.250355	0.283237	0.254547	0.278048	0.26632	0.0308358
1K	Weight traits	Breast_muscle_wt	0.259414	0.203083	0.215072	0.200924	0.262084	0.239765	0.266902	0.281368	0.244531	0.294549	0.197525	0.222604	0.25374	0.262898	0.226371	0.229887	0.258092	0.241958	0.246354	0.231968	0.169402	0.214598	0.226197	0.248355	0.242144	0.205123	0.226343	0.233456	0.194338	0.279302	0.235945	0.0286641
1K	Weight traits	Leg_muscle_wt	0.258569	0.214859	0.219627	0.233326	0.248561	0.250044	0.223867	0.276603	0.245366	0.282767	0.217785	0.247742	0.252749	0.253785	0.218136	0.243277	0.237554	0.220621	0.242418	0.233977	0.177698	0.243755	0.255682	0.240586	0.223956	0.240022	0.217766	0.209556	0.234524	0.260442	0.237521	0.0211488
1K	Weight traits	Heart_weight	0.190182	0.194999	0.173049	0.205401	0.218427	0.225913	0.240601	0.228635	0.173836	0.235636	0.272563	0.195487	0.232387	0.195239	0.195533	0.245094	0.218896	0.236918	0.238057	0.230046	0.159212	0.215351	0.199289	0.220034	0.206825	0.246076	0.187582	0.230202	0.28261	0.281992	0.219202	0.0304081
1K	Weight traits	Liver_weight	0.23543	0.203367	0.202656	0.206914	0.211965	0.211559	0.206731	0.234761	0.191284	0.228575	0.220442	0.253658	0.207426	0.251573	0.23486	0.18377	0.209423	0.172979	0.203797	0.220747	0.196331	0.210825	0.208422	0.219962	0.195536	0.264183	0.178395	0.212175	0.229746	0.214141	0.214054	0.0211825
1K	Weight traits	Gizzard_weight	0.230434	0.244401	0.221564	0.203841	0.260028	0.223973	0.212713	0.259833	0.226852	0.316462	0.224382	0.236506	0.250472	0.236018	0.258151	0.193686	0.253367	0.206077	0.23587	0.24398	0.219811	0.214421	0.255447	0.234767	0.239741	0.252796	0.213267	0.232187	0.21318	0.257444	0.235722	0.0238775
1K	Weight traits	Abdominal_fat_wt	0.2931	0.33708	0.344246	0.367464	0.358215	0.305234	0.30326	0.309875	0.293183	0.323426	0.300634	0.328338	0.326493	0.31427	0.301594	0.323065	0.279062	0.323962	0.312694	0.344724	0.31186	0.344219	0.326779	0.290764	0.329887	0.376046	0.36246	0.318527	0.365543	0.291963	0.323599	0.0255567
1K	Weight traits	Feet_weight	0.287781	0.292373	0.272118	0.306081	0.321824	0.263351	0.326314	0.351822	0.267185	0.340647	0.273241	0.285097	0.315113	0.296565	0.235483	0.286251	0.333527	0.282158	0.309599	0.250889	0.224187	0.325533	0.323826	0.286728	0.304643	0.316926	0.298576	0.303275	0.300557	0.292187	0.295795	0.0296064
1K	Length traits	Duodenum_length	0.106445	0.103225	0.0896976	0.107578	0.136835	0.0942338	0.153598	0.159374	0.117992	0.110324	0.125929	0.104485	0.0762288	0.0774016	0.137559	0.120183	0.109295	0.129207	0.151506	0.108989	0.134596	0.121544	0.121824	0.120235	0.133995	0.157178	0.109029	0.14894	0.101283	0.0991046	0.118927	0.0222811
1K	Length traits	Jejunum_length	0.149331	0.156761	0.133685	0.141407	0.176842	0.171403	0.223546	0.198418	0.16379	0.136343	0.192441	0.196638	0.12912	0.2125	0.227179	0.189988	0.160996	0.169032	0.155524	0.100841	0.1677	0.2044	0.177977	0.133068	0.205032	0.180368	0.134087	0.155441	0.177553	0.168482	0.169663	0.0302726
1K	Length traits	Ileum_length	0.230857	0.170123	0.203058	0.163727	0.196993	0.232769	0.181282	0.228355	0.164795	0.232865	0.189911	0.175633	0.220865	0.177899	0.177324	0.132527	0.176907	0.202946	0.215199	0.124776	0.182547	0.185394	0.222674	0.223264	0.216003	0.192662	0.215312	0.196468	0.183333	0.174301	0.193026	0.0278255
1K	Length traits	Total_intestine_length	0.151304	0.142414	0.128021	0.141321	0.185929	0.163124	0.229411	0.205184	0.150637	0.133039	0.192302	0.187253	0.116826	0.196193	0.222545	0.184005	0.154705	0.173115	0.167433	0.104348	0.173588	0.199635	0.170037	0.129467	0.204989	0.187121	0.13332	0.150911	0.169162	0.169516	0.167229	0.0309965
1K	Length traits	Neck_length	0.127327	0.076757	0.10698	0.0593464	0.086694	0.097373	0.0880572	0.186561	0.0970844	0.087265	0.12993	0.08091	0.109035	0.118877	0.0833066	0.0924234	0.110715	0.0934902	0.119324	0.0854362	0.112475	0.107652	0.0981666	0.0912368	0.0761002	0.11677	0.0654674	0.124528	0.062918	0.0712942	0.0987834	0.0254958
1K	Weight traits	Eviscerated_weight	0.316494	0.295435	0.290458	0.291187	0.351273	0.311505	0.310692	0.345869	0.299625	0.352436	0.268993	0.297568	0.319755	0.331755	0.275139	0.314968	0.32092	0.294492	0.293211	0.306629	0.229293	0.30531	0.336557	0.295399	0.319254	0.30766	0.309204	0.30985	0.318266	0.300947	0.307338	0.0246859
1K	Percentage traits	Dressed %	0.105771	0.0855244	0.0964684	0.0745788	0.141973	0.126685	0.0981458	0.116456	0.108553	0.0840114	0.108899	0.0906232	0.117643	0.114376	0.083886	0.0997326	0.0848344	0.092714	0.067701	0.10394	0.074311	0.0992392	0.121705	0.120449	0.132617	0.0799752	0.0877878	0.108244	0.0830754	0.133965	0.101463	0.0193628
1K	Percentage traits	Eviscerated %	0.100575	0.0953194	0.0941652	0.0721832	0.105967	0.0978	0.0801356	0.0874926	0.08683	0.079973	0.0685022	0.0927478	0.106366	0.112102	0.0762538	0.0818056	0.0985506	0.0988714	0.0927744	0.0764266	0.084836	0.0642566	0.0899996	0.0687276	0.0935278	0.0638588	0.0548728	0.0792988	0.0687602	0.122376	0.0865119	0.0157033
1K	Percentage traits	Breast_muscle %	0.189586	0.170145	0.206786	0.190761	0.19239	0.213225	0.180366	0.201816	0.255424	0.235292	0.176888	0.188546	0.221458	0.185121	0.212537	0.211341	0.207905	0.181993	0.224642	0.224266	0.224474	0.171712	0.185425	0.217252	0.222097	0.19634	0.222763	0.192382	0.173229	0.244364	0.204018	0.0223404
1K	Percentage traits	Leg_muscle %	0.193196	0.193942	0.199301	0.17963	0.229544	0.171492	0.227517	0.166755	0.211992	0.207451	0.205391	0.210688	0.213199	0.177853	0.179598	0.195901	0.16062	0.176171	0.164068	0.186632	0.175499	0.207992	0.178822	0.182403	0.177498	0.198647	0.194025	0.21311	0.137232	0.181489	0.189922	0.0207187
1K	Percentage traits	Skin_subcutaneous_fat %	0.263159	0.298921	0.31259	0.303031	0.322312	0.276395	0.317747	0.290984	0.311956	0.318215	0.290528	0.342197	0.321813	0.266406	0.269803	0.318182	0.277458	0.273151	0.265363	0.285282	0.319697	0.285376	0.354121	0.251594	0.309699	0.349547	0.307011	0.294753	0.312354	0.262751	0.29908	0.0268
1K	Percentage traits	Abdominal_fat %	0.268711	0.287575	0.32291	0.348074	0.31761	0.257814	0.284079	0.290436	0.267507	0.283686	0.271623	0.301853	0.283748	0.280877	0.272691	0.288287	0.233809	0.30016	0.287999	0.28636	0.309067	0.306431	0.270629	0.258251	0.31847	0.34024	0.316751	0.290669	0.322371	0.252888	0.290719	0.0262298
1K	Percentage traits	Lean_meat %	0.173008	0.166147	0.194331	0.177444	0.212562	0.176394	0.222149	0.169856	0.245026	0.19921	0.204564	0.229497	0.208807	0.181068	0.178226	0.233152	0.194182	0.177552	0.205333	0.221034	0.232898	0.190503	0.200888	0.1698	0.189895	0.198217	0.218704	0.182884	0.191731	0.215165	0.198674	0.0216121
1K	Percentage traits	Swing %	0.203171	0.184077	0.208802	0.216068	0.200569	0.222678	0.143031	0.1648	0.182119	0.231433	0.174005	0.236124	0.225978	0.146756	0.199036	0.195949	0.1288	0.181072	0.1921	0.227585	0.182628	0.183999	0.232477	0.140826	0.199439	0.168742	0.165005	0.188931	0.14607	0.172269	0.188151	0.0296935
1K	Length traits	Shank_length	0.136455	0.151334	0.175851	0.128579	0.149114	0.117853	0.121561	0.113466	0.129103	0.14352	0.141186	0.140733	0.161168	0.115712	0.117918	0.11146	0.158239	0.138758	0.143536	0.138097	0.15734	0.189568	0.138198	0.121976	0.143483	0.148451	0.152687	0.149775	0.12625	0.0902022	0.138386	0.0203542
1K	Percentage traits	Heart %	0.108156	0.121548	0.13311	0.112269	0.11638	0.0980786	0.162639	0.0847768	0.104953	0.0935212	0.123039	0.0570864	0.0969208	0.115573	0.080467	0.0597744	0.139066	0.0996136	0.129279	0.140336	0.0634736	0.06705	0.154803	0.11956	0.146715	0.0777418	0.0859056	0.0988402	0.18236	0.141799	0.110494	0.0315223
1K	Percentage traits	Liver %	0.0975958	0.0244546	0.0450922	0.0257912	0.0369616	0.037679	0.0459964	1e-06	0.0390102	0.0385994	0.0232874	0.0497304	0.0689072	0.0223522	0.0369084	0.0687322	0.0415336	0.0300892	0.0204052	0.0379396	0.0588032	0.0444124	0.0636564	0.0256274	0.058332	0.0419102	0.045136	0.031005	0.039598	0.0417874	0.0413778	0.0183996
1K	Percentage traits	Gizzard %	0.27539	0.255214	0.255602	0.291903	0.298602	0.30118	0.267842	0.298602	0.276989	0.27814	0.272954	0.303734	0.293105	0.319177	0.299754	0.290188	0.290823	0.254355	0.2862	0.240793	0.246726	0.29866	0.277966	0.273061	0.300608	0.337036	0.279026	0.268935	0.335747	0.336576	0.28683	0.0249521
1K	Percentage traits	Feet %	0.165196	0.177203	0.187996	0.171878	0.203328	0.153487	0.194673	0.170119	0.175096	0.22234	0.136926	0.145424	0.232032	0.155698	0.176703	0.159413	0.155539	0.145261	0.158227	0.177268	0.13682	0.205803	0.13129	0.16392	0.161589	0.1802	0.12439	0.183614	0.132669	0.136487	0.167353	0.026746
1K	Percentage traits	Skeleton %	0.126618	0.150425	0.140522	0.13654	0.164818	0.137927	0.178012	0.156957	0.159458	0.1501	0.156325	0.214004	0.200096	0.149406	0.174849	0.200351	0.153721	0.140598	0.126524	0.116399	0.163503	0.129579	0.188165	0.138751	0.128773	0.193426	0.160813	0.128471	0.178881	0.134685	0.155957	0.0254551
1K	Percentage traits	Neck %	0.189202	0.269963	0.248031	0.218933	0.250385	0.245511	0.247026	0.239842	0.20692	0.271914	0.243191	0.249085	0.241665	0.203074	0.186765	0.225221	0.235068	0.204383	0.220612	0.207789	0.205761	0.222505	0.226898	0.202253	0.226102	0.219866	0.247159	0.275647	0.215518	0.202747	0.228301	0.0237671
1K	Percentage traits	Head %	0.17788	0.158037	0.143746	0.15441	0.169958	0.160954	0.194317	0.152506	0.202809	0.155805	0.175454	0.154674	0.148752	0.205351	0.16004	0.151806	0.203419	0.184294	0.197467	0.186283	0.164456	0.133606	0.191986	0.160516	0.242542	0.200281	0.177523	0.193707	0.208937	0.130119	0.174721	0.0257948
3K	Weight traits	Carcass_weight	0.477202	0.461962	0.45625	0.471295	0.461456	0.461233	0.484076	0.493673	0.430436	0.457514	0.491442	0.472065	0.476962	0.484981	0.402861	0.4633	0.450297	0.466576	0.456252	0.447223	0.466989	0.484527	0.483937	0.449315	0.477945	0.44933	0.466748	0.450603	0.465513	0.461403	0.464112	0.0186691
3K	Weight traits	Bone	0.402672	0.374395	0.370327	0.422287	0.369597	0.388626	0.397211	0.451563	0.354447	0.382837	0.392431	0.399307	0.366615	0.386797	0.332427	0.386441	0.379839	0.405617	0.418038	0.364356	0.360924	0.397581	0.395311	0.424845	0.389478	0.350531	0.357019	0.410015	0.378437	0.384179	0.386472	0.025026
3K	Weight traits	Neck_weight	0.30421	0.286135	0.343003	0.372632	0.293826	0.324836	0.316805	0.355542	0.276779	0.323175	0.34476	0.336707	0.306019	0.350248	0.240982	0.326341	0.279401	0.318025	0.326603	0.281942	0.2737	0.330161	0.298018	0.29087	0.284537	0.270198	0.282187	0.356605	0.283651	0.282535	0.308681	0.0315977
3K	Weight traits	Head_weight	0.361942	0.340462	0.334594	0.376204	0.324727	0.351357	0.335053	0.344711	0.318924	0.360462	0.336579	0.362889	0.299879	0.326551	0.322206	0.300175	0.348937	0.358855	0.3166	0.285063	0.305594	0.327246	0.346434	0.335932	0.320645	0.311328	0.335363	0.327083	0.316115	0.326711	0.331954	0.0211054
3K	Weight traits	Skin_subcutaneous_fat_wt	0.470218	0.476107	0.420994	0.460098	0.473443	0.469783	0.481365	0.438997	0.449204	0.459222	0.500506	0.488118	0.477389	0.474359	0.38322	0.476525	0.453098	0.451909	0.447658	0.419699	0.502525	0.471511	0.499892	0.416085	0.47615	0.465253	0.490064	0.440961	0.461013	0.464069	0.461981	0.0269672
3K	Weight traits	Swing_weight	0.400717	0.352552	0.403942	0.390312	0.385296	0.396432	0.389379	0.442546	0.362439	0.400153	0.40198	0.410789	0.430515	0.386709	0.308904	0.365011	0.351805	0.361085	0.394515	0.364849	0.374159	0.391742	0.413217	0.395114	0.38952	0.35227	0.356648	0.394549	0.359997	0.370276	0.383247	0.0269569
3K	Weight traits	Skeleton_weight	0.406348	0.373171	0.374169	0.424542	0.375601	0.389281	0.405248	0.455381	0.356764	0.387713	0.397666	0.406592	0.374862	0.39416	0.332468	0.387958	0.37866	0.403182	0.416731	0.368977	0.359613	0.395811	0.400987	0.418383	0.387933	0.349919	0.35521	0.415374	0.378656	0.387276	0.388621	0.0253255
3K	Weight traits	Breast_muscle_wt	0.359591	0.304145	0.349639	0.31304	0.330349	0.370655	0.386431	0.368972	0.363205	0.351931	0.341921	0.328764	0.332604	0.371176	0.29041	0.349715	0.34927	0.370771	0.360993	0.34368	0.317482	0.364011	0.354247	0.345986	0.352272	0.313005	0.371562	0.340772	0.328679	0.339661	0.345498	0.0226024
3K	Weight traits	Leg_muscle_wt	0.355919	0.31763	0.342649	0.339189	0.327044	0.367819	0.329932	0.36564	0.315927	0.372944	0.360175	0.386659	0.347809	0.370007	0.297803	0.334414	0.320014	0.376756	0.343945	0.325292	0.333972	0.397556	0.361814	0.339112	0.332464	0.335329	0.330243	0.319394	0.323001	0.332519	0.343432	0.0234021
3K	Weight traits	Heart_weight	0.30926	0.307595	0.313171	0.306219	0.281896	0.312745	0.336658	0.330371	0.288976	0.317755	0.346472	0.308751	0.335471	0.292679	0.276343	0.302531	0.293256	0.324158	0.276876	0.263007	0.274617	0.345745	0.312039	0.287214	0.30986	0.336155	0.281941	0.306226	0.344626	0.337492	0.30867	0.0235999
3K	Weight traits	Liver_weight	0.351768	0.305004	0.290406	0.327598	0.273265	0.279665	0.327423	0.310794	0.3294	0.304325	0.319154	0.370766	0.348473	0.344506	0.322318	0.3073	0.291614	0.30409	0.294941	0.31795	0.333062	0.298342	0.341537	0.354272	0.320125	0.337883	0.329371	0.313129	0.339475	0.319975	0.320264	0.0230514
3K	Weight traits	Gizzard_weight	0.402357	0.316278	0.363587	0.311172	0.377103	0.328262	0.357969	0.374204	0.335258	0.392825	0.365594	0.371493	0.353933	0.368727	0.392985	0.372462	0.380354	0.364432	0.344441	0.311658	0.368655	0.342264	0.313681	0.37325	0.381253	0.430085	0.31335	0.332508	0.319765	0.355117	0.357167	0.0300797
3K	Weight traits	Abdominal_fat_wt	0.435325	0.522628	0.444782	0.473856	0.491904	0.448434	0.464647	0.451392	0.45172	0.466371	0.451653	0.448746	0.474456	0.457997	0.415974	0.488319	0.426868	0.472239	0.474913	0.432132	0.47968	0.496934	0.483401	0.432285	0.499296	0.477058	0.483374	0.446196	0.480888	0.439811	0.463776	0.0247488
3K	Weight traits	Feet_weight	0.455205	0.449942	0.424428	0.496237	0.446946	0.41319	0.440976	0.462313	0.424633	0.469092	0.471733	0.486194	0.421813	0.443769	0.38367	0.435689	0.454836	0.469634	0.422902	0.420989	0.435863	0.463983	0.436782	0.448601	0.454957	0.421968	0.399174	0.467493	0.389014	0.437301	0.441644	0.0267084
3K	Length traits	Duodenum_length	0.182468	0.170798	0.146064	0.166706	0.146745	0.141868	0.218107	0.20366	0.15934	0.14488	0.207196	0.192467	0.164305	0.138309	0.195155	0.216024	0.172545	0.175528	0.195697	0.145203	0.163977	0.161881	0.227104	0.186498	0.156824	0.206947	0.155337	0.192014	0.151661	0.180683	0.175533	0.0253648
3K	Length traits	Jejunum_length	0.242057	0.235268	0.269544	0.260444	0.250987	0.226584	0.253007	0.270716	0.247618	0.248659	0.275085	0.282376	0.209067	0.271414	0.306179	0.249012	0.278975	0.267282	0.222881	0.21356	0.235193	0.237227	0.270175	0.243658	0.260215	0.295854	0.228891	0.265195	0.215079	0.284218	0.253881	0.0246268
3K	Length traits	Ileum_length	0.296953	0.292466	0.295373	0.296825	0.29031	0.311129	0.281698	0.299269	0.266363	0.30604	0.290376	0.300001	0.275615	0.283125	0.255858	0.2327	0.263136	0.311501	0.295228	0.294612	0.281237	0.291939	0.306048	0.293509	0.27188	0.272519	0.303789	0.284374	0.272804	0.261632	0.285944	0.0180001
3K	Length traits	Total_intestine_length	0.241068	0.22505	0.250413	0.250669	0.251008	0.217153	0.262821	0.27487	0.238552	0.239655	0.275344	0.281557	0.202077	0.2618	0.301934	0.255036	0.270869	0.272024	0.230282	0.204943	0.233106	0.237929	0.262098	0.235533	0.253011	0.294256	0.226115	0.266685	0.208699	0.288871	0.250448	0.0260992
3K	Length traits	Neck_length	0.162433	0.141203	0.158236	0.162014	0.10778	0.148508	0.132286	0.196919	0.136615	0.137276	0.170466	0.182728	0.153623	0.155249	0.12092	0.171649	0.142448	0.16817	0.127181	0.18622	0.170032	0.150192	0.130802	0.149668	0.12116	0.138924	0.142515	0.198058	0.131314	0.112509	0.150237	0.0234836
3K	Weight traits	Eviscerated_weight	0.461279	0.433878	0.436773	0.461001	0.434092	0.456811	0.464316	0.473501	0.411867	0.441732	0.475645	0.450806	0.443333	0.469943	0.37322	0.445982	0.424529	0.459176	0.448166	0.411557	0.431069	0.460129	0.460702	0.434261	0.458845	0.416111	0.457345	0.441218	0.442115	0.432838	0.443741	0.0218544
3K	Percentage traits	Dressed %	0.149553	0.136802	0.136467	0.121828	0.164262	0.131562	0.141644	0.137289	0.102629	0.113052	0.140237	0.141644	0.16308	0.150668	0.119701	0.11134	0.133296	0.147788	0.130751	0.132914	0.113353	0.130902	0.151059	0.134847	0.167872	0.115679	0.142756	0.148055	0.133148	0.145387	0.136319	0.015988
3K	Percentage traits	Eviscerated %	0.156773	0.129054	0.150289	0.108368	0.119414	0.153024	0.14102	0.125551	0.09392	0.117863	0.0988796	0.118444	0.159959	0.140049	0.102742	0.111802	0.13208	0.135645	0.108196	0.113605	0.122067	0.128088	0.131391	0.113984	0.10476	0.0893678	0.12366	0.14156	0.110193	0.145633	0.124246	0.0187683
3K	Percentage traits	Breast_muscle %	0.288757	0.26033	0.269187	0.271477	0.263069	0.311212	0.261262	0.246749	0.286218	0.294938	0.26721	0.263323	0.301249	0.265428	0.277238	0.339778	0.28605	0.278525	0.286936	0.302687	0.312966	0.273025	0.2852	0.284141	0.300447	0.279796	0.305225	0.295372	0.266761	0.321006	0.284852	0.0207958
3K	Percentage traits	Leg_muscle %	0.27472	0.247972	0.248263	0.240802	0.278224	0.261613	0.2691	0.245408	0.303333	0.296839	0.25919	0.274328	0.256559	0.239342	0.230117	0.25738	0.23664	0.246274	0.217279	0.225144	0.230712	0.287897	0.268678	0.206965	0.219799	0.239249	0.281781	0.257974	0.230438	0.248906	0.252698	0.0238516
3K	Percentage traits	Skin_subcutaneous_fat %	0.420699	0.455882	0.407804	0.41813	0.457088	0.415964	0.446526	0.397167	0.443349	0.44368	0.433898	0.476566	0.436464	0.437947	0.349416	0.434498	0.428316	0.41498	0.420159	0.387554	0.500982	0.436963	0.469833	0.395886	0.428582	0.44671	0.446879	0.408314	0.414902	0.436374	0.430384	0.0288304
3K	Percentage traits	Abdominal_fat %	0.392416	0.462643	0.433074	0.433331	0.451417	0.385785	0.414514	0.412588	0.397806	0.4276	0.394215	0.409528	0.40468	0.422196	0.35926	0.450338	0.37285	0.437317	0.418626	0.392836	0.451748	0.453794	0.413129	0.410175	0.446604	0.434553	0.422628	0.413251	0.430072	0.38541	0.417813	0.025615
3K	Percentage traits	Lean_meat %	0.264849	0.281578	0.261755	0.245481	0.288366	0.252699	0.258073	0.228457	0.284229	0.287539	0.268215	0.276854	0.289347	0.268972	0.225033	0.323608	0.261642	0.248522	0.276321	0.264457	0.296713	0.274181	0.293505	0.246953	0.271481	0.276253	0.291755	0.275223	0.260787	0.362541	0.273513	0.0265244
3K	Percentage traits	Swing %	0.299142	0.266644	0.304248	0.284437	0.281564	0.278898	0.231284	0.233273	0.270252	0.283452	0.246717	0.342895	0.306235	0.263133	0.260559	0.309264	0.296756	0.275612	0.310553	0.279967	0.31499	0.296565	0.307784	0.228731	0.269755	0.258573	0.25767	0.246124	0.258973	0.271827	0.277863	0.0274208
3K	Length traits	Shank_length	0.182562	0.209532	0.214142	0.20205	0.192035	0.187455	0.16941	0.211807	0.17499	0.173394	0.224003	0.205836	0.162744	0.177534	0.172781	0.171056	0.181661	0.191861	0.191744	0.164196	0.194033	0.204042	0.192051	0.186251	0.181594	0.217339	0.201921	0.189847	0.185787	0.152553	0.188874	0.0174716
3K	Percentage traits	Heart %	0.182837	0.1761	0.175097	0.201746	0.155233	0.202309	0.21242	0.12916	0.197224	0.161624	0.183444	0.132624	0.186437	0.181192	0.129692	0.142679	0.192215	0.139771	0.165641	0.172629	0.158566	0.163326	0.164497	0.236641	0.171484	0.16903	0.122285	0.176545	0.21217	0.201643	0.173209	0.0275393
3K	Percentage traits	Liver %	0.107427	0.0552028	0.0640742	0.0837568	0.0545216	0.0371538	0.119611	0.032312	0.0753778	0.0523838	0.0540862	0.106205	0.110204	0.0321042	0.0669044	0.0659708	0.027114	0.039655	0.04498	0.0647706	0.072902	0.0509682	0.0966092	0.0811514	0.0729976	0.0574734	0.059784	0.059396	0.0568818	0.0562106	0.065273	0.0240092
3K	Percentage traits	Gizzard %	0.442631	0.390964	0.41639	0.380284	0.402184	0.420632	0.406351	0.43081	0.358923	0.433866	0.417599	0.398522	0.403879	0.450336	0.43124	0.45982	0.431132	0.355524	0.415663	0.363224	0.414536	0.406281	0.367558	0.385668	0.426482	0.495276	0.40698	0.408035	0.463709	0.398527	0.412768	0.0318088
3K	Percentage traits	Feet %	0.185583	0.206824	0.207477	0.236614	0.238502	0.205072	0.287511	0.217095	0.243484	0.259793	0.206633	0.22021	0.243152	0.236478	0.21956	0.231868	0.20754	0.211192	0.245593	0.214047	0.217218	0.250026	0.196833	0.217983	0.231858	0.239773	0.200525	0.22814	0.191474	0.192878	0.223031	0.0225975
3K	Percentage traits	Skeleton %	0.189655	0.229143	0.187534	0.195598	0.21645	0.207576	0.25712	0.207821	0.216296	0.208582	0.217298	0.288408	0.2105	0.219494	0.204761	0.231228	0.232995	0.207063	0.188975	0.199557	0.258212	0.221712	0.259413	0.215062	0.237077	0.248626	0.211678	0.183199	0.22866	0.212152	0.219728	0.0242498
3K	Percentage traits	Neck %	0.288292	0.311477	0.290873	0.303096	0.314316	0.30037	0.344754	0.316588	0.283484	0.359581	0.357281	0.321777	0.321653	0.300729	0.284411	0.310419	0.356099	0.278596	0.344092	0.288089	0.280415	0.352218	0.320518	0.300525	0.290637	0.325436	0.30748	0.335431	0.307979	0.336259	0.314429	0.0246667
3K	Percentage traits	Head %	0.244793	0.219226	0.223218	0.240837	0.234538	0.24448	0.269008	0.266551	0.260214	0.242302	0.28177	0.226279	0.28848	0.285742	0.222316	0.255766	0.253509	0.245509	0.259845	0.27202	0.231388	0.215855	0.225118	0.254288	0.296278	0.273117	0.243447	0.238409	0.259284	0.232621	0.250207	0.0219545
5K	Weight traits	Carcass_weight	0.533614	0.5474	0.506729	0.508551	0.543124	0.576645	0.5548	0.540434	0.543972	0.53312	0.545963	0.55025	0.551792	0.565106	0.481679	0.547417	0.578219	0.546806	0.561454	0.559639	0.553212	0.533173	0.563374	0.54258	0.575456	0.510195	0.551325	0.530037	0.517023	0.524561	0.542588	0.0221735
5K	Weight traits	Bone	0.44262	0.460798	0.424953	0.451004	0.449195	0.484588	0.451545	0.474376	0.456853	0.431123	0.434924	0.439845	0.454204	0.466191	0.392958	0.471054	0.487554	0.469135	0.485031	0.481411	0.439702	0.477405	0.44392	0.500265	0.463689	0.396048	0.426899	0.456839	0.40659	0.456531	0.452575	0.0263408
5K	Weight traits	Neck_weight	0.344008	0.355496	0.353265	0.398338	0.398184	0.409131	0.364897	0.413792	0.344365	0.369328	0.405885	0.374301	0.370607	0.403322	0.294921	0.394684	0.357568	0.377569	0.397242	0.378318	0.348159	0.365061	0.344716	0.35545	0.362074	0.306141	0.336915	0.430264	0.32489	0.355908	0.367827	0.0315647
5K	Weight traits	Head_weight	0.378322	0.380468	0.38243	0.405053	0.397992	0.424996	0.387587	0.374196	0.386969	0.403685	0.403619	0.408709	0.361588	0.385958	0.350178	0.384236	0.428126	0.398717	0.369742	0.351943	0.362036	0.361996	0.369063	0.383279	0.384159	0.340947	0.352931	0.373324	0.340906	0.365449	0.379953	0.0225491
5K	Weight traits	Skin_subcutaneous_fat_wt	0.524163	0.554944	0.484253	0.522522	0.556119	0.570699	0.559391	0.504943	0.55894	0.546636	0.560095	0.565475	0.554271	0.578622	0.492099	0.552123	0.586607	0.521997	0.560721	0.514377	0.579222	0.520388	0.59534	0.522415	0.540753	0.536934	0.586547	0.534453	0.539186	0.516738	0.544699	0.0283151
5K	Weight traits	Swing_weight	0.433086	0.458608	0.452235	0.414637	0.443849	0.506315	0.462272	0.479457	0.415551	0.477728	0.47112	0.468675	0.494572	0.463692	0.354603	0.458442	0.435953	0.44158	0.467496	0.462557	0.441734	0.460134	0.466306	0.485816	0.453918	0.403525	0.420709	0.457877	0.406625	0.416359	0.449181	0.0313378
5K	Weight traits	Skeleton_weight	0.449373	0.462131	0.430306	0.450864	0.45242	0.489984	0.461212	0.482638	0.453907	0.440608	0.44625	0.448433	0.460534	0.475363	0.390165	0.475074	0.484727	0.47057	0.489731	0.483122	0.438313	0.47249	0.452606	0.493993	0.467064	0.39432	0.426151	0.463372	0.408926	0.451626	0.455542	0.0263997
5K	Weight traits	Breast_muscle_wt	0.415227	0.387786	0.417833	0.363037	0.389783	0.45191	0.439738	0.40588	0.439565	0.446472	0.404323	0.378339	0.392439	0.407167	0.340219	0.42173	0.428688	0.440751	0.457435	0.406962	0.378688	0.419385	0.449032	0.419793	0.451503	0.371891	0.424217	0.392307	0.400303	0.408259	0.411689	0.0289828
5K	Weight traits	Leg_muscle_wt	0.3911	0.374337	0.362408	0.36715	0.397868	0.445346	0.375315	0.3987	0.379215	0.420137	0.402231	0.421039	0.389754	0.415005	0.343425	0.419337	0.387207	0.426956	0.40637	0.413336	0.383519	0.42478	0.401667	0.414898	0.420041	0.350121	0.398677	0.356855	0.377084	0.387288	0.395039	0.024922
5K	Weight traits	Heart_weight	0.359031	0.383756	0.36907	0.336604	0.346034	0.39051	0.390411	0.379027	0.398011	0.380716	0.376549	0.366104	0.390105	0.350401	0.317169	0.373104	0.34513	0.370386	0.336134	0.350883	0.341504	0.338533	0.374775	0.352716	0.37109	0.361062	0.361726	0.33753	0.35218	0.364024	0.362142	0.0198486
5K	Weight traits	Liver_weight	0.370684	0.348474	0.324897	0.342205	0.341387	0.357304	0.391244	0.347526	0.374521	0.35342	0.355931	0.38112	0.366083	0.399479	0.370237	0.36947	0.370323	0.337367	0.346388	0.386985	0.358126	0.311666	0.360296	0.371193	0.386307	0.36863	0.354897	0.317534	0.339013	0.332045	0.357825	0.0215451
5K	Weight traits	Gizzard_weight	0.417623	0.387113	0.430801	0.404024	0.406764	0.429181	0.424649	0.466759	0.404321	0.443988	0.394158	0.425073	0.398313	0.467467	0.416246	0.43565	0.470314	0.388894	0.445508	0.40468	0.426804	0.427361	0.39259	0.40761	0.472966	0.454711	0.421988	0.364777	0.37697	0.4006	0.420263	0.0282252
5K	Weight traits	Abdominal_fat_wt	0.512648	0.546847	0.471615	0.517209	0.573619	0.542508	0.534651	0.510729	0.529022	0.54682	0.522505	0.513161	0.527492	0.513422	0.486068	0.557867	0.542613	0.542754	0.534994	0.491437	0.540368	0.510328	0.543502	0.484943	0.553075	0.535088	0.559425	0.540638	0.525684	0.510387	0.527381	0.0238503
5K	Weight traits	Feet_weight	0.507791	0.540834	0.491179	0.514287	0.553452	0.551988	0.52076	0.536587	0.518945	0.524485	0.502856	0.526136	0.557723	0.562765	0.442004	0.520219	0.548708	0.528635	0.519484	0.528446	0.510181	0.546045	0.541374	0.517779	0.554436	0.464204	0.507836	0.533905	0.438129	0.539766	0.521698	0.0307418
5K	Length traits	Duodenum_length	0.203884	0.194899	0.185601	0.209765	0.208741	0.164836	0.245302	0.211875	0.189769	0.190748	0.223577	0.191263	0.182506	0.192965	0.201932	0.272158	0.208794	0.189536	0.183	0.209074	0.193578	0.172008	0.244335	0.234959	0.169805	0.223241	0.199965	0.269897	0.180701	0.20518	0.20513	0.0267534
5K	Length traits	Jejunum_length	0.273205	0.294987	0.289497	0.298428	0.30088	0.268003	0.301831	0.301135	0.323167	0.290593	0.302078	0.325206	0.285124	0.288942	0.324748	0.310182	0.299691	0.302598	0.278	0.308869	0.284583	0.277141	0.337219	0.316036	0.331812	0.315206	0.280256	0.325405	0.279709	0.333005	0.301585	0.0193747
5K	Length traits	Ileum_length	0.341595	0.356245	0.335088	0.33384	0.357269	0.365305	0.326161	0.321919	0.34077	0.339827	0.344362	0.368542	0.332171	0.344263	0.333663	0.285185	0.31863	0.358484	0.319692	0.36766	0.32438	0.324726	0.382566	0.331729	0.336007	0.346062	0.342661	0.338221	0.313403	0.331422	0.338728	0.019363
5K	Length traits	Total_intestine_length	0.273557	0.27956	0.278088	0.287877	0.304413	0.254762	0.306431	0.300874	0.315771	0.286163	0.297602	0.314177	0.278963	0.28478	0.319453	0.319052	0.294568	0.305469	0.277003	0.312147	0.286492	0.276298	0.330583	0.317336	0.321689	0.315213	0.279149	0.339799	0.27389	0.329509	0.298689	0.0210518
5K	Length traits	Neck_length	0.161528	0.179382	0.171513	0.175478	0.145426	0.170748	0.135787	0.203461	0.157716	0.163188	0.185038	0.173987	0.178682	0.176229	0.136652	0.20472	0.16904	0.173437	0.166291	0.213791	0.171715	0.173254	0.145656	0.161433	0.150899	0.151581	0.14964	0.201477	0.158619	0.145711	0.168403	0.0197692
5K	Weight traits	Eviscerated_weight	0.511122	0.527406	0.488	0.498663	0.52268	0.568157	0.533291	0.51224	0.527676	0.522289	0.536116	0.520138	0.5216	0.554114	0.450178	0.543196	0.555918	0.540071	0.552638	0.531115	0.522483	0.509278	0.545983	0.535916	0.554839	0.476535	0.543777	0.517115	0.491219	0.503763	0.523917	0.0258104
5K	Percentage traits	Dressed %	0.166705	0.130062	0.150388	0.138529	0.154055	0.143996	0.154579	0.157563	0.12851	0.11873	0.151664	0.161756	0.17144	0.171696	0.120786	0.139414	0.13596	0.15761	0.170121	0.160097	0.1607	0.143717	0.174259	0.145659	0.178305	0.131792	0.144939	0.15119	0.138412	0.140272	0.149764	0.0158936
5K	Percentage traits	Eviscerated %	0.164823	0.138908	0.163874	0.134895	0.15253	0.159228	0.142482	0.148717	0.152901	0.114552	0.128593	0.121446	0.147109	0.177417	0.0886882	0.144205	0.141363	0.167608	0.150568	0.129549	0.1362	0.145103	0.148288	0.167616	0.133362	0.0970536	0.158093	0.138742	0.11334	0.16069	0.142265	0.0205703
5K	Percentage traits	Breast_muscle %	0.336768	0.337492	0.325708	0.299945	0.304012	0.322286	0.319379	0.306391	0.331808	0.363338	0.304971	0.295286	0.347896	0.31432	0.324393	0.367618	0.315549	0.336393	0.348954	0.347819	0.311429	0.333924	0.359716	0.333132	0.348961	0.322412	0.338481	0.322568	0.347566	0.363824	0.331078	0.0199389
5K	Percentage traits	Leg_muscle %	0.325566	0.251746	0.272802	0.285205	0.295947	0.286573	0.278566	0.283696	0.33257	0.299511	0.285835	0.295806	0.290511	0.279768	0.276517	0.300627	0.255518	0.280872	0.2453	0.249395	0.282757	0.326596	0.28726	0.253871	0.25857	0.285849	0.329587	0.282456	0.266942	0.251527	0.283258	0.0238669
5K	Percentage traits	Skin_subcutaneous_fat %	0.488203	0.517441	0.466051	0.51042	0.536775	0.517727	0.494689	0.482808	0.52032	0.533001	0.496347	0.519968	0.498083	0.541177	0.473614	0.508747	0.525586	0.478747	0.505665	0.454002	0.563912	0.497219	0.548508	0.470428	0.466032	0.512358	0.525615	0.484709	0.517727	0.48408	0.504665	0.0267597
5K	Percentage traits	Abdominal_fat %	0.476901	0.47752	0.455279	0.459477	0.530975	0.480295	0.464915	0.46723	0.46971	0.499754	0.48949	0.473325	0.466467	0.478204	0.427846	0.501498	0.464577	0.509555	0.471727	0.452135	0.507456	0.458977	0.473386	0.435173	0.497474	0.478214	0.490737	0.494085	0.480811	0.443343	0.475885	0.0225146
5K	Percentage traits	Lean_meat %	0.31055	0.31211	0.2945	0.288787	0.319738	0.276482	0.285636	0.305645	0.316931	0.304845	0.310955	0.298699	0.331005	0.32654	0.286544	0.344424	0.307857	0.288206	0.324767	0.312105	0.301086	0.332935	0.333979	0.297124	0.308134	0.312779	0.352192	0.292137	0.321747	0.372428	0.312362	0.0213394
5K	Percentage traits	Swing %	0.34773	0.327163	0.318676	0.307075	0.322242	0.350069	0.288255	0.269854	0.323351	0.32794	0.299044	0.360572	0.330095	0.317427	0.303713	0.36087	0.325568	0.28151	0.34954	0.3157	0.35685	0.331277	0.345746	0.300569	0.290886	0.292652	0.300865	0.302396	0.282637	0.302826	0.31777	0.0251661
5K	Length traits	Shank_length	0.212561	0.226152	0.234066	0.203749	0.205867	0.219531	0.198037	0.221638	0.200416	0.226068	0.207239	0.226608	0.18369	0.216346	0.193487	0.203379	0.187169	0.200547	0.209925	0.221404	0.216512	0.211035	0.206531	0.19728	0.208765	0.21467	0.218577	0.203421	0.208685	0.160194	0.208118	0.0148892
5K	Percentage traits	Heart %	0.213904	0.205436	0.186757	0.221467	0.166279	0.242978	0.254515	0.185656	0.221409	0.184192	0.204461	0.165931	0.225945	0.206055	0.172395	0.196365	0.191645	0.20794	0.225658	0.245899	0.193931	0.209186	0.211831	0.202277	0.155924	0.187476	0.174895	0.2044	0.23768	0.206363	0.203628	0.0244763
5K	Percentage traits	Liver %	0.110189	0.0409328	0.0593116	0.0874836	0.0757984	0.064234	0.119453	0.0399774	0.0678528	0.0609628	0.0726186	0.063991	0.0796332	0.0639884	0.052531	0.0762288	0.041723	0.0396732	0.0615462	0.0552428	0.0571434	0.041819	0.072043	0.0691986	0.0619648	0.072447	0.0493168	0.047635	0.060743	0.038245	0.0634642	0.0191904
5K	Percentage traits	Gizzard %	0.511003	0.468441	0.497862	0.47715	0.463605	0.517358	0.468097	0.497576	0.459555	0.494835	0.48182	0.439576	0.465295	0.517053	0.485528	0.526571	0.505658	0.412786	0.499839	0.462037	0.514207	0.498541	0.454103	0.483189	0.494514	0.540293	0.525524	0.492852	0.53564	0.468017	0.488618	0.0292334
5K	Percentage traits	Feet %	0.221645	0.254414	0.245647	0.266019	0.267422	0.255219	0.299263	0.253977	0.279439	0.281037	0.249789	0.227433	0.261718	0.228385	0.241725	0.261169	0.237601	0.250462	0.268438	0.229805	0.244697	0.271143	0.249571	0.245159	0.249269	0.268047	0.258433	0.253612	0.229229	0.235834	0.252853	0.0178192
5K	Percentage traits	Skeleton %	0.231691	0.249355	0.226968	0.245378	0.249806	0.27259	0.279814	0.234515	0.247686	0.262326	0.246863	0.320438	0.234809	0.272878	0.255539	0.261774	0.287188	0.223263	0.235985	0.233699	0.274582	0.261694	0.285231	0.246022	0.239585	0.285078	0.251095	0.224151	0.280237	0.236534	0.255226	0.0230601
5K	Percentage traits	Neck %	0.317083	0.358146	0.343478	0.355936	0.338438	0.341207	0.368884	0.347412	0.333852	0.398006	0.373863	0.331363	0.355333	0.333111	0.327315	0.360166	0.379844	0.331411	0.384222	0.330102	0.334671	0.349468	0.356124	0.350146	0.354279	0.362025	0.348306	0.389492	0.353439	0.355365	0.352083	0.0194117
5K	Percentage traits	Head %	0.252236	0.27962	0.232707	0.265019	0.272871	0.314871	0.296482	0.30173	0.306397	0.28096	0.303229	0.269569	0.284414	0.284091	0.281591	0.274015	0.307608	0.306776	0.282374	0.298549	0.262935	0.25592	0.282627	0.305833	0.303991	0.323577	0.276364	0.299896	0.264945	0.26081	0.2844	0.0211197
10K	Weight traits	Carcass_weight	0.588551	0.628649	0.5859	0.54785	0.577683	0.62711	0.584632	0.590651	0.594161	0.552781	0.583074	0.637792	0.612164	0.620909	0.579152	0.593135	0.577733	0.58804	0.612579	0.56865	0.584692	0.577244	0.610863	0.604271	0.594172	0.573636	0.593287	0.608351	0.592123	0.613817	0.593455	0.0211336
10K	Weight traits	Bone	0.499929	0.508295	0.496335	0.489106	0.507725	0.504969	0.488058	0.50177	0.501242	0.457533	0.479182	0.51976	0.514733	0.535378	0.476392	0.500556	0.487443	0.491458	0.519658	0.493248	0.489786	0.493618	0.501688	0.520117	0.50221	0.471288	0.47699	0.534	0.473342	0.527309	0.498771	0.0187794
10K	Weight traits	Neck_weight	0.384792	0.409606	0.417044	0.42103	0.422216	0.421804	0.408607	0.388733	0.387904	0.374533	0.39172	0.44345	0.416352	0.423527	0.404427	0.428276	0.353728	0.409656	0.408979	0.387438	0.386174	0.366468	0.39235	0.403364	0.391128	0.389182	0.377184	0.462206	0.359521	0.436815	0.402274	0.0248447
10K	Weight traits	Head_weight	0.410835	0.423484	0.425023	0.408745	0.421556	0.425882	0.412304	0.412428	0.398545	0.402411	0.397971	0.460316	0.414751	0.397763	0.412153	0.389535	0.42784	0.421391	0.416953	0.385368	0.377888	0.401746	0.404687	0.404513	0.412714	0.39596	0.411239	0.435068	0.387175	0.416756	0.410433	0.0165299
10K	Weight traits	Skin_subcutaneous_fat_wt	0.562521	0.612962	0.558621	0.526411	0.57959	0.629611	0.564716	0.561593	0.597859	0.582288	0.590836	0.612839	0.601693	0.607055	0.560896	0.584033	0.602172	0.568226	0.597368	0.545653	0.605739	0.589303	0.618268	0.587497	0.573523	0.587295	0.61324	0.576485	0.602854	0.57469	0.585861	0.0234683
10K	Weight traits	Swing_weight	0.48821	0.484878	0.51609	0.458772	0.500819	0.504292	0.482988	0.494942	0.478617	0.498778	0.479612	0.50625	0.502974	0.511128	0.463714	0.484201	0.455379	0.474404	0.495772	0.476174	0.498779	0.487151	0.496799	0.499199	0.519548	0.476733	0.463348	0.53419	0.446996	0.448308	0.487635	0.0211826
10K	Weight traits	Skeleton_weight	0.505725	0.511266	0.503853	0.488532	0.507427	0.509443	0.494356	0.506825	0.507986	0.465494	0.488372	0.524706	0.518672	0.541204	0.484987	0.506159	0.484372	0.491338	0.524176	0.494631	0.494201	0.493988	0.50736	0.516346	0.5085	0.473864	0.475879	0.538876	0.47228	0.517729	0.501952	0.0185503
10K	Weight traits	Breast_muscle_wt	0.452931	0.428383	0.466341	0.430913	0.440882	0.463988	0.452543	0.442014	0.47221	0.440227	0.465494	0.459495	0.453371	0.479101	0.425822	0.451436	0.462579	0.460044	0.470323	0.445978	0.414664	0.448807	0.480353	0.452519	0.490425	0.417483	0.448883	0.46046	0.454935	0.456742	0.452978	0.0179002
10K	Weight traits	Leg_muscle_wt	0.412481	0.418192	0.423688	0.424485	0.446516	0.450793	0.426141	0.443403	0.420509	0.433419	0.428078	0.480905	0.471386	0.433362	0.426651	0.42928	0.415875	0.445254	0.472802	0.412813	0.411156	0.437816	0.460388	0.459816	0.418649	0.400184	0.419722	0.424709	0.430664	0.441265	0.434013	0.0198552
10K	Weight traits	Heart_weight	0.381525	0.412985	0.392403	0.369034	0.363927	0.396608	0.417868	0.395916	0.356924	0.378234	0.397791	0.427147	0.408599	0.367533	0.375794	0.398922	0.389914	0.389193	0.355555	0.350767	0.345344	0.38943	0.377793	0.40487	0.361338	0.365822	0.376269	0.387944	0.397211	0.388601	0.384042	0.0203966
10K	Weight traits	Liver_weight	0.423837	0.417546	0.375723	0.387034	0.359683	0.424341	0.412107	0.386921	0.375958	0.37888	0.406651	0.436074	0.4137	0.42351	0.379116	0.419709	0.388037	0.381366	0.390885	0.403024	0.404928	0.357871	0.397491	0.400116	0.394718	0.407963	0.367056	0.373783	0.402791	0.409697	0.396684	0.0204498
10K	Weight traits	Gizzard_weight	0.483828	0.474726	0.485602	0.451147	0.478963	0.450626	0.470382	0.503323	0.43983	0.486135	0.430053	0.470335	0.5205	0.513911	0.483892	0.475783	0.490698	0.459846	0.504771	0.484967	0.490581	0.465483	0.42306	0.446406	0.473606	0.472377	0.436567	0.434001	0.448149	0.467264	0.47056	0.0248627
10K	Weight traits	Abdominal_fat_wt	0.570548	0.581395	0.541289	0.544948	0.580717	0.575252	0.55496	0.572136	0.588825	0.577061	0.561246	0.570157	0.565718	0.572757	0.535304	0.614017	0.542498	0.555387	0.611598	0.560092	0.586197	0.574008	0.553008	0.552363	0.587089	0.563523	0.572923	0.560558	0.570195	0.574205	0.568999	0.0182883
10K	Weight traits	Feet_weight	0.574718	0.602058	0.546583	0.566683	0.56974	0.562545	0.577184	0.557375	0.570674	0.546769	0.541126	0.599765	0.593685	0.593984	0.546394	0.572775	0.541753	0.565213	0.561283	0.534686	0.555562	0.553438	0.602583	0.56247	0.566876	0.55007	0.552397	0.581982	0.518739	0.586905	0.5652	0.0208977
10K	Length traits	Duodenum_length	0.220324	0.197577	0.18904	0.208342	0.213936	0.186871	0.232007	0.225162	0.194169	0.220729	0.223968	0.186545	0.221384	0.221139	0.260554	0.237603	0.20415	0.225413	0.209656	0.194973	0.168071	0.220664	0.241541	0.214655	0.197326	0.232278	0.221017	0.250751	0.216689	0.199068	0.21452	0.0203641
10K	Length traits	Jejunum_length	0.300716	0.306205	0.317271	0.31977	0.330843	0.314167	0.30227	0.325997	0.32644	0.296792	0.310969	0.330118	0.339165	0.29269	0.334952	0.284249	0.314692	0.308157	0.313604	0.310305	0.315981	0.303788	0.341193	0.345002	0.346267	0.304047	0.291628	0.329467	0.306777	0.358148	0.317389	0.0179766
10K	Length traits	Ileum_length	0.364964	0.418483	0.354483	0.383498	0.389333	0.383764	0.358298	0.371391	0.376015	0.355928	0.401125	0.390661	0.394707	0.389177	0.396362	0.316706	0.334619	0.393328	0.363711	0.37336	0.382373	0.355448	0.440022	0.379105	0.359594	0.413871	0.393241	0.394798	0.358329	0.381228	0.378931	0.024844
10K	Length traits	Total_intestine_length	0.299643	0.293551	0.307606	0.309305	0.32797	0.304798	0.304134	0.329517	0.31556	0.29414	0.3044	0.319116	0.339197	0.289708	0.339506	0.287295	0.305124	0.308063	0.314454	0.301124	0.309871	0.306193	0.335074	0.340828	0.336611	0.299657	0.29519	0.335614	0.303298	0.348613	0.313505	0.0173942
10K	Length traits	Neck_length	0.198855	0.170381	0.183614	0.177807	0.151399	0.18567	0.17192	0.160272	0.177884	0.181691	0.20898	0.206814	0.201776	0.195635	0.1885	0.198292	0.161947	0.192043	0.190525	0.179908	0.183128	0.173418	0.171961	0.198974	0.181228	0.179555	0.164092	0.218487	0.153373	0.184496	0.183087	0.0162957
10K	Weight traits	Eviscerated_weight	0.568241	0.599283	0.567174	0.533238	0.562395	0.611972	0.560765	0.559511	0.575392	0.541139	0.575708	0.598981	0.584539	0.612492	0.558895	0.575613	0.564631	0.570465	0.596397	0.547201	0.559628	0.559783	0.595579	0.580257	0.574809	0.545328	0.578488	0.59326	0.563207	0.57882	0.573106	0.0198595
10K	Percentage traits	Dressed %	0.183183	0.139338	0.143925	0.137688	0.160826	0.157376	0.15868	0.163614	0.126465	0.144641	0.156137	0.157723	0.178786	0.173141	0.135752	0.146315	0.13605	0.163352	0.157033	0.169196	0.162895	0.146897	0.174318	0.153213	0.176813	0.151179	0.1635	0.156967	0.145496	0.146827	0.155578	0.0140355
10K	Percentage traits	Eviscerated %	0.168708	0.123483	0.162628	0.129467	0.151322	0.155104	0.139725	0.158727	0.138105	0.12533	0.151191	0.143463	0.17418	0.184536	0.120974	0.134647	0.135558	0.160195	0.134414	0.169802	0.1613	0.140267	0.174622	0.160395	0.144339	0.137586	0.171304	0.147651	0.129412	0.145663	0.149137	0.0170635
10K	Percentage traits	Breast_muscle %	0.351326	0.335404	0.347564	0.350581	0.332292	0.352996	0.321965	0.333071	0.352112	0.347857	0.348253	0.355542	0.386787	0.331234	0.349719	0.364144	0.360254	0.352369	0.344151	0.362428	0.338063	0.36094	0.351845	0.349392	0.371718	0.351042	0.351913	0.355549	0.376561	0.371827	0.351963	0.0140239
10K	Percentage traits	Leg_muscle %	0.315836	0.267591	0.276582	0.303337	0.332945	0.288131	0.297292	0.306233	0.325753	0.314623	0.330399	0.343921	0.300683	0.272448	0.28396	0.300773	0.307866	0.303814	0.295062	0.281891	0.294566	0.354844	0.30245	0.266255	0.293129	0.303989	0.335405	0.315833	0.313407	0.293645	0.304089	0.0217965
10K	Percentage traits	Skin_subcutaneous_fat %	0.508851	0.534113	0.512177	0.50733	0.574254	0.553495	0.510409	0.531401	0.551701	0.576866	0.533422	0.558696	0.545825	0.550028	0.505997	0.541633	0.549175	0.515519	0.554042	0.521464	0.58185	0.550948	0.560575	0.536654	0.523474	0.558828	0.569227	0.512643	0.566309	0.51977	0.540556	0.0228835
10K	Percentage traits	Abdominal_fat %	0.521641	0.519758	0.499345	0.499552	0.542834	0.481088	0.501099	0.522226	0.510633	0.535734	0.522497	0.538096	0.504646	0.525496	0.471565	0.55832	0.485979	0.513311	0.553647	0.530211	0.545494	0.509404	0.484509	0.48855	0.517651	0.519276	0.514282	0.507629	0.525182	0.492981	0.514755	0.0216295
10K	Percentage traits	Lean_meat %	0.319582	0.317881	0.321036	0.327707	0.327434	0.316697	0.310526	0.315678	0.32308	0.319767	0.32393	0.33653	0.347276	0.324909	0.301803	0.344471	0.344748	0.32035	0.345626	0.325987	0.333538	0.355307	0.333565	0.31626	0.335486	0.347792	0.336832	0.323718	0.361706	0.35947	0.330623	0.0148442
10K	Percentage traits	Swing %	0.379966	0.344722	0.357734	0.323217	0.355775	0.346123	0.320863	0.348631	0.369245	0.396538	0.340052	0.35527	0.355804	0.351104	0.357326	0.362262	0.374483	0.319272	0.35679	0.359769	0.383879	0.350588	0.358855	0.335707	0.35499	0.323148	0.343706	0.326033	0.330109	0.333238	0.350507	0.0191625
10K	Length traits	Shank_length	0.213096	0.214373	0.246732	0.211804	0.204704	0.212742	0.207383	0.226352	0.227323	0.207867	0.200445	0.236287	0.207121	0.232676	0.206873	0.214739	0.201129	0.221369	0.196393	0.232813	0.245727	0.221205	0.211464	0.211088	0.217762	0.21038	0.220091	0.215998	0.210084	0.192876	0.215963	0.0132302
10K	Percentage traits	Heart %	0.254719	0.218252	0.213484	0.23345	0.193767	0.224602	0.250383	0.205252	0.2164	0.215374	0.198904	0.207691	0.21017	0.202937	0.21705	0.210679	0.238639	0.231158	0.229708	0.229333	0.220817	0.227939	0.218972	0.244827	0.201843	0.218932	0.191312	0.237211	0.23562	0.230729	0.221005	0.0160916
10K	Percentage traits	Liver %	0.10487	0.068919	0.0734576	0.092487	0.0723438	0.0779684	0.114438	0.0670536	0.0717314	0.072332	0.0795318	0.106062	0.100298	0.067289	0.054621	0.080651	0.0718634	0.068351	0.0647806	0.071905	0.0716394	0.0813664	0.096792	0.0740996	0.076485	0.0950422	0.0769948	0.0623184	0.0891822	0.0718758	0.079225	0.0143374
10K	Percentage traits	Gizzard %	0.534666	0.498546	0.526629	0.489218	0.489418	0.506245	0.504187	0.525695	0.497348	0.548143	0.510102	0.496201	0.506444	0.560502	0.549043	0.560838	0.547716	0.471379	0.52814	0.512142	0.554157	0.546931	0.498591	0.509118	0.547448	0.549832	0.51233	0.510048	0.568891	0.497697	0.521922	0.0260542
10K	Percentage traits	Feet %	0.249279	0.26164	0.257231	0.28514	0.279909	0.254551	0.288339	0.271313	0.291888	0.309155	0.268278	0.256894	0.278838	0.268564	0.266667	0.26871	0.267427	0.276773	0.275484	0.266129	0.245188	0.277316	0.254381	0.259541	0.267525	0.267583	0.29937	0.254356	0.282659	0.261892	0.270401	0.0147471
10K	Percentage traits	Skeleton %	0.245712	0.247984	0.262789	0.236935	0.255103	0.270569	0.277507	0.269812	0.27153	0.2704	0.232177	0.303036	0.249569	0.273913	0.257482	0.25595	0.267794	0.24086	0.254459	0.272278	0.291067	0.253473	0.286367	0.264457	0.265862	0.281425	0.27789	0.23852	0.289776	0.278519	0.264774	0.0173913
10K	Percentage traits	Neck %	0.335446	0.373147	0.36499	0.380208	0.367314	0.372087	0.388795	0.363641	0.379618	0.41525	0.40758	0.389368	0.397686	0.365779	0.368424	0.400114	0.402974	0.353975	0.397883	0.374442	0.349048	0.418089	0.386419	0.391124	0.395992	0.391324	0.399058	0.414018	0.382014	0.379031	0.383495	0.0200372
10K	Percentage traits	Head %	0.28775	0.291913	0.282367	0.298728	0.302754	0.332391	0.292216	0.318793	0.323207	0.317956	0.354064	0.325305	0.314495	0.344189	0.316067	0.296948	0.326858	0.334162	0.310361	0.314998	0.305453	0.293037	0.328081	0.326356	0.331286	0.332654	0.303318	0.304465	0.322035	0.2997	0.314397	0.0175957
50K	Weight traits	Carcass_weight	0.670359	0.68836	0.694141	0.667421	0.665813	0.674538	0.678989	0.685156	0.657369	0.636843	0.672729	0.703901	0.671636	0.690827	0.670576	0.673363	0.685877	0.658682	0.688724	0.676144	0.676178	0.679052	0.670987	0.656785	0.649912	0.645819	0.68089	0.675038	0.654608	0.695849	0.673219	0.0154582
50K	Weight traits	Bone	0.562992	0.565634	0.575297	0.581183	0.560129	0.565633	0.561125	0.573815	0.541019	0.544449	0.557063	0.580793	0.560527	0.580306	0.558271	0.573477	0.567414	0.554157	0.56256	0.552474	0.566095	0.564888	0.549923	0.54883	0.536155	0.540004	0.556858	0.570153	0.534288	0.592143	0.561255	0.014088
50K	Weight traits	Neck_weight	0.461938	0.461907	0.483924	0.472743	0.477602	0.477467	0.436958	0.48095	0.446704	0.427241	0.46435	0.487474	0.467012	0.47159	0.451782	0.465696	0.455538	0.448514	0.471209	0.465571	0.464854	0.454533	0.457552	0.443544	0.448119	0.440663	0.46566	0.476641	0.431852	0.471278	0.461029	0.0155193
50K	Weight traits	Head_weight	0.448651	0.460842	0.475992	0.437556	0.458239	0.458214	0.444006	0.471325	0.445422	0.43641	0.449281	0.469541	0.450761	0.454269	0.450192	0.443459	0.448411	0.450199	0.450302	0.443069	0.427793	0.468586	0.449262	0.451192	0.43504	0.433617	0.460184	0.470641	0.429407	0.468503	0.451346	0.0129333
50K	Weight traits	Skin_subcutaneous_fat_wt	0.656764	0.670186	0.675883	0.652194	0.660417	0.66178	0.670959	0.657606	0.662737	0.647375	0.663138	0.677193	0.658046	0.67495	0.643873	0.65495	0.672373	0.634308	0.670027	0.673732	0.669751	0.667672	0.669832	0.649163	0.664436	0.648891	0.676942	0.657696	0.656802	0.678387	0.662602	0.0111305
50K	Weight traits	Swing_weight	0.5605	0.538381	0.568732	0.556017	0.540751	0.541007	0.535161	0.564932	0.53367	0.535585	0.540229	0.547245	0.542609	0.554992	0.530822	0.554866	0.550161	0.555693	0.545667	0.555541	0.540994	0.54242	0.550949	0.547799	0.529088	0.543513	0.544587	0.546876	0.514534	0.542932	0.545208	0.0112252
50K	Weight traits	Skeleton_weight	0.567766	0.570849	0.581297	0.587393	0.563257	0.569531	0.566648	0.57795	0.547272	0.547808	0.560983	0.586183	0.565395	0.585215	0.5621	0.579238	0.57554	0.559385	0.569363	0.559195	0.567716	0.567305	0.556916	0.551983	0.539838	0.545345	0.55974	0.573692	0.538238	0.594412	0.565918	0.0141653
50K	Weight traits	Breast_muscle_wt	0.497643	0.490068	0.508558	0.497972	0.488208	0.497375	0.518335	0.498227	0.522906	0.483012	0.506178	0.510752	0.489064	0.51496	0.485606	0.509193	0.512027	0.515154	0.504087	0.509216	0.486503	0.509593	0.499121	0.496857	0.490886	0.479303	0.48847	0.506427	0.495316	0.512808	0.500794	0.0115706
50K	Weight traits	Leg_muscle_wt	0.494054	0.495139	0.511773	0.482173	0.482897	0.49693	0.482406	0.490697	0.471482	0.458016	0.48414	0.517244	0.488692	0.48874	0.485915	0.48797	0.473458	0.487027	0.488545	0.484157	0.486374	0.495965	0.498618	0.483988	0.462409	0.462928	0.487244	0.482785	0.457496	0.488694	0.485265	0.0135427
50K	Weight traits	Heart_weight	0.444242	0.430216	0.428257	0.414443	0.422233	0.448844	0.443038	0.439274	0.42007	0.405083	0.422902	0.446942	0.431311	0.427047	0.420911	0.442057	0.424802	0.430128	0.410459	0.416791	0.42317	0.420494	0.436588	0.412885	0.40938	0.429579	0.42643	0.432087	0.43205	0.417033	0.426958	0.01146
50K	Weight traits	Liver_weight	0.434229	0.436275	0.440169	0.435127	0.439132	0.433771	0.463117	0.430966	0.406693	0.404404	0.433738	0.447876	0.423043	0.447733	0.454838	0.428344	0.42926	0.41764	0.437639	0.449083	0.430113	0.421764	0.447855	0.428039	0.420481	0.437841	0.434243	0.426586	0.428661	0.414275	0.432765	0.0132151
50K	Weight traits	Gizzard_weight	0.54152	0.542001	0.554038	0.511536	0.521449	0.527442	0.525364	0.544538	0.520866	0.504723	0.54798	0.527025	0.537439	0.527364	0.535758	0.532172	0.546013	0.51134	0.552437	0.562517	0.537071	0.515986	0.511576	0.527718	0.52859	0.519571	0.521407	0.508868	0.509664	0.531993	0.529532	0.0149265
50K	Weight traits	Abdominal_fat_wt	0.653667	0.626193	0.644472	0.635977	0.641869	0.623115	0.641233	0.635914	0.6333	0.618518	0.642086	0.637876	0.634655	0.625174	0.632224	0.648842	0.633513	0.613935	0.637631	0.648579	0.618494	0.629982	0.616432	0.613858	0.625889	0.620508	0.642116	0.636234	0.637422	0.644416	0.633137	0.0108851
50K	Weight traits	Feet_weight	0.640647	0.643647	0.655672	0.661913	0.66238	0.648938	0.626468	0.659036	0.627666	0.619747	0.632711	0.662397	0.652674	0.65429	0.634215	0.635634	0.652917	0.629201	0.64717	0.643627	0.645134	0.647621	0.654842	0.618112	0.63593	0.631056	0.657323	0.638949	0.608583	0.645668	0.642472	0.0141001
50K	Length traits	Duodenum_length	0.239092	0.236785	0.245895	0.237044	0.237897	0.246076	0.233915	0.24206	0.239237	0.209563	0.244723	0.271247	0.238773	0.239746	0.254672	0.254406	0.238881	0.229621	0.245239	0.224243	0.23831	0.247196	0.249163	0.238295	0.24056	0.252778	0.257354	0.248699	0.236734	0.246456	0.242155	0.0109339
50K	Length traits	Jejunum_length	0.350625	0.362042	0.36453	0.341293	0.360804	0.369317	0.348646	0.369689	0.359168	0.329374	0.354146	0.374825	0.353394	0.352829	0.363279	0.358433	0.344899	0.346042	0.350889	0.34735	0.348265	0.352807	0.37282	0.346726	0.360481	0.368888	0.349468	0.335067	0.339425	0.358125	0.354455	0.0111198
50K	Length traits	Ileum_length	0.404213	0.429316	0.43632	0.414136	0.451957	0.417693	0.421665	0.437469	0.441947	0.393326	0.444574	0.442041	0.451944	0.448658	0.419926	0.418269	0.398634	0.418311	0.451013	0.419219	0.455389	0.415305	0.43807	0.433436	0.423349	0.445138	0.442288	0.424693	0.414085	0.447039	0.429981	0.016858
50K	Length traits	Total_intestine_length	0.345531	0.358835	0.361116	0.335879	0.359899	0.367476	0.345148	0.372681	0.357294	0.317992	0.35285	0.374697	0.352839	0.35039	0.36368	0.355799	0.344158	0.339568	0.352587	0.34434	0.345235	0.347897	0.370221	0.344283	0.357616	0.368577	0.352777	0.334385	0.337282	0.356087	0.352237	0.0126502
50K	Length traits	Neck_length	0.210011	0.201751	0.203443	0.208677	0.207338	0.199925	0.189038	0.203111	0.195502	0.188835	0.222061	0.213744	0.197267	0.208861	0.187164	0.213132	0.200313	0.204109	0.201001	0.204998	0.215413	0.193127	0.196312	0.214453	0.204799	0.198412	0.1967	0.201437	0.195788	0.196064	0.202426	0.00843474
50K	Weight traits	Eviscerated_weight	0.644014	0.662362	0.672168	0.65021	0.639921	0.652891	0.655359	0.657052	0.635592	0.619555	0.64397	0.674722	0.642462	0.66952	0.637022	0.653009	0.662552	0.639229	0.660432	0.649645	0.642987	0.655132	0.646408	0.635841	0.625072	0.621337	0.649178	0.649464	0.62481	0.673835	0.648192	0.0149548
50K	Percentage traits	Dressed %	0.175916	0.158682	0.158349	0.162013	0.157089	0.166292	0.16624	0.163871	0.149595	0.158465	0.159372	0.165003	0.166834	0.164178	0.158407	0.157322	0.15741	0.168094	0.155686	0.156939	0.162774	0.168577	0.172904	0.162229	0.159152	0.163521	0.160098	0.164896	0.154923	0.164679	0.161984	0.00555038
50K	Percentage traits	Eviscerated %	0.164747	0.151627	0.172393	0.164239	0.156672	0.176614	0.156046	0.159755	0.145762	0.165531	0.158789	0.159763	0.168898	0.17074	0.149838	0.158804	0.163798	0.171517	0.152284	0.176887	0.171097	0.168028	0.154216	0.168334	0.155801	0.158025	0.149055	0.182018	0.155374	0.169377	0.162534	0.00914648
50K	Percentage traits	Breast_muscle %	0.380542	0.356772	0.371287	0.369794	0.373809	0.376338	0.379305	0.371845	0.38865	0.362195	0.373855	0.382691	0.380591	0.384936	0.389451	0.386916	0.369306	0.38206	0.378259	0.382882	0.382307	0.383695	0.377528	0.369975	0.399663	0.386007	0.380429	0.376592	0.396052	0.386567	0.379343	0.00912603
50K	Percentage traits	Leg_muscle %	0.357724	0.308744	0.318544	0.331539	0.325073	0.339743	0.343535	0.33171	0.343465	0.331926	0.336288	0.343195	0.32018	0.317314	0.335347	0.324774	0.321207	0.322216	0.315586	0.319075	0.328567	0.35411	0.343649	0.319807	0.332091	0.323874	0.31786	0.348875	0.318057	0.31796	0.329734	0.0125133
50K	Percentage traits	Skin_subcutaneous_fat %	0.611555	0.594434	0.615493	0.597118	0.625235	0.603013	0.609826	0.594824	0.62401	0.617033	0.62477	0.609611	0.615584	0.605135	0.594065	0.601278	0.60612	0.586831	0.600351	0.631957	0.616596	0.605773	0.61724	0.593554	0.626342	0.605021	0.619704	0.604262	0.617121	0.605389	0.609308	0.0114303
50K	Percentage traits	Abdominal_fat %	0.606312	0.557155	0.59733	0.573924	0.592837	0.558135	0.580558	0.57449	0.577311	0.56894	0.58624	0.587783	0.582311	0.570877	0.5691	0.600081	0.57613	0.568766	0.577888	0.599159	0.560481	0.565145	0.560707	0.563246	0.570728	0.573429	0.579808	0.575051	0.592102	0.567862	0.57713	0.0131729
50K	Percentage traits	Lean_meat %	0.370556	0.346437	0.365028	0.356646	0.362393	0.362711	0.365625	0.362444	0.360582	0.347084	0.374814	0.363064	0.36005	0.3667	0.345765	0.368771	0.354608	0.369383	0.352199	0.373013	0.370827	0.375847	0.373518	0.340757	0.367711	0.368377	0.356772	0.37392	0.383457	0.368434	0.363583	0.0100718
50K	Percentage traits	Swing %	0.416972	0.399489	0.398149	0.387654	0.405913	0.372616	0.378296	0.412106	0.397341	0.412493	0.404193	0.40202	0.400236	0.371693	0.411971	0.398499	0.406692	0.377366	0.415974	0.410602	0.402175	0.380558	0.388802	0.392789	0.39847	0.376241	0.395463	0.38748	0.383834	0.378333	0.395481	0.0135511
50K	Length traits	Shank_length	0.242015	0.22483	0.250705	0.234481	0.241864	0.2413	0.227866	0.230684	0.22121	0.221225	0.226499	0.241378	0.240139	0.236356	0.223234	0.230546	0.237112	0.242734	0.236399	0.237908	0.249014	0.232479	0.232069	0.227731	0.225457	0.217037	0.232018	0.232944	0.226454	0.244304	0.2336	0.00851321
50K	Percentage traits	Heart %	0.251431	0.251279	0.237337	0.255692	0.241982	0.245507	0.25234	0.260475	0.24671	0.251768	0.241074	0.239853	0.244067	0.236418	0.254944	0.252979	0.259496	0.262258	0.24866	0.251749	0.246185	0.249127	0.249411	0.245614	0.235585	0.236268	0.244169	0.260137	0.250893	0.234817	0.247941	0.00779723
50K	Percentage traits	Liver %	0.0778238	0.0715614	0.07788	0.0971808	0.0887124	0.0816284	0.102334	0.0778494	0.0752302	0.0818622	0.0702806	0.0802956	0.0926444	0.084518	0.0786182	0.0801068	0.0782408	0.0702998	0.0749926	0.0745504	0.0770756	0.087224	0.0792396	0.0800436	0.074602	0.0922636	0.0914398	0.085442	0.0903034	0.0733986	0.0815881	0.00806862
50K	Percentage traits	Gizzard %	0.591275	0.568061	0.576354	0.556343	0.55183	0.586698	0.579388	0.588736	0.584085	0.580408	0.595521	0.562864	0.561088	0.579137	0.59674	0.577651	0.582168	0.558798	0.572326	0.579857	0.594449	0.577838	0.557194	0.575733	0.594273	0.583822	0.56185	0.579013	0.590626	0.57175	0.577196	0.0127468
50K	Percentage traits	Feet %	0.283795	0.285658	0.303582	0.29337	0.297349	0.28717	0.299407	0.288481	0.300017	0.30303	0.292603	0.272381	0.303744	0.298835	0.287231	0.290761	0.293376	0.293117	0.291601	0.293108	0.280389	0.295424	0.267847	0.298747	0.291923	0.281242	0.298735	0.28946	0.300016	0.293291	0.291856	0.00862171
50K	Percentage traits	Skeleton %	0.28046	0.27641	0.299471	0.284393	0.293223	0.287199	0.291181	0.288525	0.298345	0.311519	0.289595	0.296532	0.287534	0.297518	0.273974	0.293929	0.2922	0.271215	0.282742	0.307414	0.300204	0.281975	0.289049	0.297433	0.303416	0.296386	0.296116	0.290232	0.300148	0.288644	0.291566	0.00938973
50K	Percentage traits	Neck %	0.430979	0.419682	0.423199	0.422554	0.431935	0.413091	0.425134	0.416754	0.4459	0.433238	0.430254	0.415646	0.422856	0.439167	0.430273	0.413724	0.422887	0.419912	0.417129	0.430066	0.407621	0.424185	0.425901	0.430601	0.441567	0.426849	0.432548	0.437329	0.418077	0.43318	0.426075	0.00896569
50K	Percentage traits	Head %	0.332453	0.338209	0.332054	0.350614	0.338	0.351459	0.351251	0.335172	0.345497	0.330693	0.359942	0.342642	0.346045	0.369662	0.333361	0.351347	0.354166	0.353951	0.350317	0.353658	0.350204	0.339711	0.355134	0.350005	0.352424	0.338402	0.338294	0.357508	0.367464	0.344283	0.347131	0.0101149
100K	Weight traits	Carcass_weight	0.682187	0.697273	0.701452	0.681141	0.68088	0.68613	0.688228	0.690478	0.699392	0.670302	0.682461	0.696223	0.693992	0.700675	0.687013	0.696719	0.687996	0.670967	0.692805	0.69358	0.684748	0.685882	0.674899	0.686337	0.667708	0.677933	0.68981	0.696734	0.682794	0.697441	0.687473	0.0092053
100K	Weight traits	Bone	0.560167	0.57769	0.581648	0.571914	0.566269	0.570931	0.571561	0.56917	0.577999	0.563994	0.565621	0.580023	0.57615	0.582066	0.564801	0.579518	0.577104	0.553354	0.573183	0.579981	0.572626	0.569204	0.554635	0.572166	0.550189	0.563547	0.564754	0.586367	0.56567	0.585723	0.570934	0.00926378
100K	Weight traits	Neck_weight	0.466769	0.471064	0.494762	0.467962	0.483043	0.47766	0.455805	0.483522	0.474897	0.461856	0.473439	0.489319	0.482232	0.486905	0.469428	0.474026	0.462512	0.453777	0.484276	0.478247	0.46903	0.465367	0.457807	0.475774	0.454101	0.460407	0.475486	0.480578	0.46445	0.467895	0.47208	0.0107592
100K	Weight traits	Head_weight	0.458858	0.465991	0.471443	0.46018	0.459275	0.464912	0.453842	0.466369	0.466193	0.450634	0.45343	0.474865	0.462822	0.462374	0.461748	0.453882	0.460716	0.453826	0.464884	0.457573	0.444954	0.464512	0.453062	0.455187	0.437725	0.451443	0.463593	0.469445	0.447863	0.464399	0.4592	0.00813886
100K	Weight traits	Skin_subcutaneous_fat_wt	0.670556	0.689105	0.682866	0.669282	0.674988	0.674451	0.675358	0.665107	0.687361	0.664392	0.668613	0.67838	0.670959	0.690802	0.668543	0.681693	0.666974	0.658706	0.669486	0.68489	0.673364	0.677597	0.681561	0.674879	0.674732	0.678452	0.676757	0.670687	0.682708	0.684871	0.675604	0.00781649
100K	Weight traits	Swing_weight	0.553509	0.550057	0.573922	0.555513	0.548424	0.560635	0.543129	0.558563	0.566274	0.553643	0.555469	0.55165	0.55274	0.562298	0.551203	0.555795	0.559133	0.554335	0.55645	0.564631	0.547846	0.554659	0.545523	0.546884	0.543943	0.557412	0.551569	0.561892	0.538384	0.550049	0.554184	0.00746194
100K	Weight traits	Skeleton_weight	0.564819	0.583034	0.587341	0.577075	0.569208	0.57562	0.576634	0.574093	0.584471	0.569574	0.570179	0.583588	0.581287	0.586622	0.571963	0.583529	0.584408	0.559884	0.577684	0.584669	0.576376	0.574497	0.560516	0.57306	0.554621	0.569307	0.569442	0.591357	0.569715	0.589305	0.575796	0.00915016
100K	Weight traits	Breast_muscle_wt	0.506705	0.504106	0.523959	0.50509	0.497459	0.504538	0.516994	0.507149	0.54318	0.500581	0.503088	0.50845	0.495029	0.51205	0.50615	0.52289	0.514689	0.517338	0.505162	0.513499	0.497088	0.525507	0.504906	0.518305	0.500155	0.497444	0.493846	0.507644	0.513472	0.515418	0.509396	0.0107045
100K	Weight traits	Leg_muscle_wt	0.503702	0.495544	0.515378	0.496363	0.493933	0.500547	0.487237	0.49766	0.50792	0.486855	0.495689	0.52129	0.500783	0.503341	0.500062	0.498294	0.492299	0.48922	0.500765	0.498823	0.495155	0.502016	0.497128	0.490398	0.475683	0.48818	0.497372	0.502943	0.484935	0.497373	0.49723	0.00884049
100K	Weight traits	Heart_weight	0.443525	0.440501	0.422531	0.426174	0.421804	0.439128	0.437293	0.442168	0.438348	0.417834	0.425914	0.44207	0.445014	0.429326	0.427712	0.431716	0.439321	0.437553	0.431415	0.42467	0.423935	0.440425	0.432512	0.43335	0.418794	0.438176	0.430942	0.431814	0.437186	0.430923	0.432736	0.007637
100K	Weight traits	Liver_weight	0.441696	0.431448	0.445757	0.444167	0.441818	0.438631	0.450262	0.43671	0.422239	0.423677	0.443516	0.444468	0.436161	0.457098	0.441703	0.443559	0.443159	0.427333	0.43912	0.442307	0.438216	0.425317	0.444284	0.430611	0.434985	0.440202	0.437427	0.451865	0.440018	0.432638	0.439013	0.00806027
100K	Weight traits	Gizzard_weight	0.546976	0.554079	0.554962	0.532509	0.543855	0.551335	0.54194	0.541003	0.546777	0.539726	0.546316	0.536339	0.548822	0.537453	0.546552	0.550688	0.548663	0.521793	0.554069	0.559156	0.535048	0.530447	0.534182	0.541116	0.531116	0.548034	0.530959	0.542433	0.534384	0.551936	0.542756	0.00893539
100K	Weight traits	Abdominal_fat_wt	0.659096	0.636059	0.645307	0.630985	0.631607	0.641982	0.653764	0.642549	0.636054	0.623174	0.645005	0.632648	0.644236	0.637298	0.644764	0.652462	0.642851	0.627813	0.639764	0.647759	0.644225	0.651075	0.641223	0.641788	0.635506	0.638129	0.635626	0.644692	0.646971	0.654607	0.641634	0.00819963
100K	Weight traits	Feet_weight	0.640651	0.660844	0.672275	0.667315	0.671032	0.662571	0.649919	0.664319	0.651469	0.655532	0.654085	0.674596	0.671135	0.66856	0.662073	0.658416	0.66603	0.65314	0.655848	0.666831	0.653652	0.669836	0.663511	0.658462	0.660065	0.648272	0.663406	0.663669	0.644419	0.66348	0.660514	0.00847175
100K	Length traits	Duodenum_length	0.24953	0.244328	0.248852	0.248605	0.236899	0.258863	0.233742	0.25203	0.251673	0.221008	0.251787	0.262245	0.25199	0.253961	0.254638	0.244622	0.246387	0.238646	0.25365	0.235234	0.248632	0.244147	0.255097	0.244671	0.243974	0.248443	0.260185	0.245686	0.257443	0.247654	0.247821	0.00863868
100K	Length traits	Jejunum_length	0.358403	0.36457	0.366443	0.355056	0.364911	0.362036	0.355411	0.365403	0.360464	0.346527	0.351013	0.361736	0.360946	0.358948	0.366402	0.355526	0.354549	0.355988	0.360785	0.352178	0.357943	0.352809	0.365487	0.360198	0.353405	0.355861	0.356272	0.350602	0.367806	0.362676	0.358678	0.00547304
100K	Length traits	Ileum_length	0.43291	0.456117	0.444249	0.434348	0.453537	0.437524	0.429942	0.432976	0.439982	0.413368	0.439033	0.451836	0.457002	0.441212	0.436142	0.427637	0.421404	0.445226	0.43982	0.439725	0.468876	0.427529	0.446542	0.437515	0.429989	0.441068	0.449069	0.429921	0.440589	0.438974	0.439469	0.0112926
100K	Length traits	Total_intestine_length	0.35632	0.362496	0.363135	0.350478	0.361818	0.359715	0.35216	0.366903	0.361139	0.337375	0.350554	0.362178	0.361448	0.358224	0.367462	0.353411	0.351089	0.35246	0.361275	0.350618	0.357053	0.350782	0.365056	0.358576	0.3515	0.355163	0.357756	0.347547	0.366483	0.359514	0.35699	0.00674046
100K	Length traits	Neck_length	0.205763	0.206501	0.202264	0.211107	0.215344	0.204241	0.196711	0.19605	0.199771	0.203126	0.216202	0.214842	0.204155	0.213488	0.201629	0.202493	0.214508	0.201251	0.197551	0.208977	0.2152	0.202238	0.205148	0.21237	0.201489	0.200195	0.202273	0.204898	0.211894	0.193028	0.20549	0.00647513
100K	Weight traits	Eviscerated_weight	0.650408	0.673595	0.67811	0.65655	0.654925	0.658365	0.661595	0.657747	0.679003	0.64961	0.655819	0.673149	0.660743	0.678773	0.656205	0.669537	0.660989	0.647503	0.664723	0.670135	0.653858	0.668571	0.651904	0.664531	0.639933	0.65469	0.659597	0.667191	0.65714	0.671976	0.661562	0.00984551
100K	Percentage traits	Dressed %	0.177482	0.159527	0.163499	0.165767	0.161986	0.167182	0.159364	0.162259	0.15839	0.162684	0.157879	0.166311	0.167424	0.160301	0.164264	0.164964	0.160647	0.160893	0.159914	0.154901	0.163836	0.165909	0.167812	0.161573	0.161966	0.1667	0.165376	0.163842	0.156944	0.161446	0.163035	0.00428488
100K	Percentage traits	Eviscerated %	0.164703	0.161882	0.164644	0.169437	0.160605	0.169965	0.156595	0.168745	0.155052	0.165487	0.158175	0.166546	0.158882	0.16439	0.163998	0.171869	0.159395	0.168142	0.160641	0.176556	0.164107	0.180474	0.161518	0.164288	0.164016	0.165639	0.155762	0.178435	0.161263	0.167573	0.164959	0.0062336
100K	Percentage traits	Breast_muscle %	0.388359	0.376837	0.382786	0.380091	0.382015	0.389916	0.386134	0.386593	0.392361	0.378025	0.374182	0.3913	0.385045	0.381805	0.394294	0.390428	0.384146	0.388866	0.379348	0.386267	0.383986	0.382866	0.385187	0.38373	0.40065	0.389717	0.382886	0.382827	0.394376	0.390907	0.385864	0.00576145
100K	Percentage traits	Leg_muscle %	0.357149	0.316566	0.333361	0.334719	0.332484	0.33435	0.337254	0.329175	0.350674	0.338565	0.32999	0.342693	0.317267	0.325699	0.33709	0.334776	0.325961	0.32506	0.32453	0.331197	0.338737	0.337711	0.339162	0.322911	0.334417	0.335988	0.328341	0.346221	0.334172	0.32704	0.333442	0.00886516
100K	Percentage traits	Skin_subcutaneous_fat %	0.625242	0.617814	0.624463	0.617497	0.630742	0.620113	0.618812	0.612118	0.626873	0.612823	0.623993	0.623479	0.620112	0.623742	0.615327	0.622928	0.611858	0.615432	0.607243	0.629767	0.619478	0.617656	0.635304	0.617181	0.632396	0.628091	0.615404	0.604061	0.631625	0.625647	0.620907	0.00751654
100K	Percentage traits	Abdominal_fat %	0.60822	0.567214	0.5965	0.573804	0.577486	0.58496	0.593815	0.58797	0.577826	0.575792	0.592445	0.587243	0.588547	0.580647	0.586936	0.597487	0.586028	0.572974	0.580219	0.592914	0.587823	0.592573	0.582964	0.585	0.577366	0.584535	0.578149	0.581006	0.601238	0.586578	0.585542	0.00895079
100K	Percentage traits	Lean_meat %	0.384007	0.362498	0.378267	0.369834	0.379049	0.371996	0.362507	0.369658	0.368514	0.359311	0.376017	0.37879	0.365378	0.368572	0.369143	0.373157	0.37445	0.377532	0.358306	0.367564	0.377946	0.372313	0.383167	0.355503	0.380604	0.387125	0.372543	0.372186	0.384632	0.373768	0.372478	0.00800711
100K	Percentage traits	Swing %	0.404917	0.404294	0.400283	0.413847	0.40034	0.39264	0.397002	0.41915	0.409992	0.426988	0.406436	0.405874	0.391936	0.389506	0.392629	0.408875	0.404201	0.396106	0.41201	0.420725	0.401217	0.400194	0.40839	0.409638	0.395505	0.395876	0.389859	0.382597	0.396926	0.40074	0.402623	0.00999081
100K	Length traits	Shank_length	0.239459	0.233871	0.243488	0.239245	0.239259	0.24483	0.234105	0.230648	0.226114	0.225398	0.232773	0.24569	0.23982	0.238941	0.2353	0.233289	0.238858	0.23482	0.237069	0.236498	0.246565	0.233027	0.234908	0.23793	0.236091	0.233511	0.238569	0.240503	0.23036	0.240029	0.236699	0.00509307
100K	Percentage traits	Heart %	0.254383	0.251789	0.238069	0.25716	0.23697	0.243991	0.24668	0.255813	0.251144	0.264843	0.255136	0.256877	0.246995	0.248268	0.256849	0.250101	0.253957	0.262808	0.253977	0.261818	0.252549	0.259909	0.247652	0.262192	0.242379	0.25221	0.238091	0.264982	0.256762	0.244742	0.252303	0.00778699
100K	Percentage traits	Liver %	0.0835544	0.0770726	0.0872714	0.0936066	0.087304	0.0768256	0.092733	0.0800148	0.0820412	0.0823654	0.0817994	0.0852802	0.0844442	0.0843638	0.079401	0.081735	0.078991	0.075966	0.076485	0.0821914	0.0806772	0.083778	0.0814552	0.0802422	0.0766688	0.0818464	0.0843516	0.0865584	0.0921928	0.0738908	0.0825036	0.00489044
100K	Percentage traits	Gizzard %	0.605705	0.588917	0.580242	0.568275	0.578164	0.596618	0.593295	0.593908	0.598739	0.597103	0.587601	0.575373	0.580732	0.585634	0.598533	0.59651	0.594789	0.576908	0.586086	0.585564	0.604007	0.594738	0.580878	0.59038	0.591317	0.583824	0.568896	0.580108	0.606141	0.598217	0.588907	0.0101681
100K	Percentage traits	Feet %	0.289994	0.297564	0.29677	0.285813	0.292637	0.285799	0.292325	0.294235	0.292186	0.299181	0.28921	0.288183	0.288976	0.296543	0.294897	0.298562	0.293889	0.293774	0.28893	0.296577	0.286641	0.295275	0.284456	0.295262	0.293952	0.29266	0.292941	0.300707	0.301884	0.301767	0.293386	0.00475476
100K	Percentage traits	Skeleton %	0.288917	0.296606	0.296749	0.296282	0.299484	0.292388	0.290904	0.293772	0.298189	0.300514	0.289156	0.295419	0.301538	0.306064	0.287863	0.301758	0.2912	0.294623	0.285052	0.300346	0.301878	0.291382	0.298644	0.295746	0.296392	0.29507	0.298615	0.28784	0.30654	0.291612	0.295685	0.00537998
100K	Percentage traits	Neck %	0.440168	0.432666	0.423071	0.422751	0.424008	0.428914	0.433866	0.415153	0.438766	0.441908	0.433875	0.421125	0.425035	0.447638	0.430568	0.429854	0.413777	0.428096	0.422133	0.445267	0.425581	0.425823	0.434299	0.443635	0.436753	0.437526	0.442053	0.429385	0.43945	0.435369	0.431617	0.00875483
100K	Percentage traits	Head %	0.335997	0.352175	0.345527	0.348071	0.340488	0.34569	0.355773	0.336585	0.355133	0.340251	0.355511	0.344542	0.346951	0.35613	0.342153	0.344462	0.344881	0.346768	0.343051	0.355636	0.359001	0.354264	0.358931	0.361571	0.355803	0.344317	0.336678	0.359402	0.366235	0.360521	0.34975	0.00830734
500K	Weight traits	Carcass_weight	0.700797	0.697097	0.702297	0.697526	0.689153	0.701964	0.699726	0.694828	0.696928	0.696354	0.691842	0.704488	0.70489	0.707199	0.698571	0.699847	0.701455	0.695566	0.703825	0.705437	0.700927	0.698348	0.69489	0.693319	0.695618	0.697874	0.700173	0.704998	0.695647	0.698135	0.698991	0.00430287
500K	Weight traits	Bone	0.579748	0.579642	0.582968	0.579962	0.569376	0.585944	0.580497	0.574815	0.579617	0.580715	0.578041	0.585013	0.587113	0.583958	0.581884	0.580097	0.582831	0.579111	0.580772	0.582163	0.580955	0.576818	0.578388	0.572755	0.578145	0.579439	0.580183	0.586891	0.577693	0.577295	0.580094	0.00384004
500K	Weight traits	Neck_weight	0.481546	0.476409	0.485677	0.477718	0.472263	0.490692	0.471976	0.476421	0.476595	0.47747	0.481682	0.488824	0.487996	0.484955	0.484686	0.479253	0.475034	0.479811	0.486707	0.481752	0.481057	0.47859	0.477896	0.479327	0.481225	0.474132	0.484078	0.486267	0.47926	0.474425	0.480457	0.00495397
500K	Weight traits	Head_weight	0.464398	0.462583	0.469792	0.463939	0.460265	0.467854	0.46172	0.461761	0.465984	0.46411	0.462059	0.46512	0.468985	0.4676	0.467607	0.461365	0.46459	0.461533	0.468969	0.46291	0.457483	0.464636	0.459182	0.45881	0.467269	0.467352	0.46573	0.470648	0.459502	0.463073	0.464228	0.003501
500K	Weight traits	Skin_subcutaneous_fat_wt	0.690564	0.686149	0.682241	0.685395	0.682151	0.683104	0.682874	0.681921	0.688136	0.68638	0.677586	0.685359	0.686688	0.696522	0.686359	0.683343	0.685762	0.684626	0.691527	0.69026	0.689688	0.689883	0.686289	0.682666	0.687153	0.686321	0.685551	0.685863	0.685315	0.689262	0.686165	0.00362803
500K	Weight traits	Swing_weight	0.561089	0.560314	0.569401	0.557814	0.553422	0.56654	0.562652	0.557585	0.562599	0.564206	0.562168	0.565342	0.562031	0.56776	0.566081	0.560871	0.564749	0.55952	0.559966	0.566781	0.561166	0.564585	0.56017	0.557305	0.56071	0.565348	0.562692	0.559995	0.555599	0.55842	0.561896	0.00372281
500K	Weight traits	Skeleton_weight	0.584546	0.58484	0.58897	0.584424	0.57347	0.590419	0.586453	0.57977	0.584677	0.58607	0.58256	0.589955	0.591665	0.58968	0.587093	0.584628	0.588842	0.58409	0.58537	0.588268	0.585923	0.582435	0.583397	0.576953	0.582884	0.585136	0.585254	0.591143	0.582503	0.581991	0.585114	0.00402172
500K	Weight traits	Breast_muscle_wt	0.515735	0.515171	0.521763	0.509703	0.506614	0.515807	0.522083	0.514909	0.518552	0.517184	0.511263	0.518935	0.517615	0.520381	0.516658	0.519232	0.517942	0.514303	0.514492	0.523875	0.519797	0.517891	0.517765	0.513005	0.512192	0.516651	0.512859	0.51719	0.515883	0.514869	0.516344	0.00369793
500K	Weight traits	Leg_muscle_wt	0.508846	0.504753	0.509773	0.504777	0.497403	0.508694	0.503832	0.502151	0.504051	0.503208	0.502421	0.510205	0.509062	0.505728	0.507953	0.503226	0.504693	0.506034	0.510222	0.507711	0.507489	0.504157	0.500267	0.504228	0.508066	0.500158	0.505275	0.509955	0.504014	0.505922	0.505476	0.00323487
500K	Weight traits	Heart_weight	0.438228	0.441043	0.442016	0.430357	0.433327	0.439753	0.437237	0.439826	0.434673	0.439291	0.434988	0.44027	0.441027	0.441415	0.436494	0.440329	0.439654	0.439321	0.436651	0.43747	0.439274	0.440052	0.438667	0.430891	0.435536	0.436859	0.438763	0.433977	0.434877	0.435843	0.437604	0.00302513
500K	Weight traits	Liver_weight	0.445566	0.444125	0.445274	0.44648	0.445509	0.442976	0.440997	0.445974	0.437148	0.441693	0.439885	0.447071	0.447848	0.443789	0.445905	0.444348	0.444227	0.443013	0.448273	0.444964	0.442763	0.447147	0.442368	0.443783	0.449081	0.445948	0.446787	0.44846	0.44543	0.44713	0.444799	0.00267846
500K	Weight traits	Gizzard_weight	0.55188	0.554039	0.553213	0.557837	0.555713	0.560127	0.558416	0.556063	0.55694	0.553613	0.553084	0.558269	0.552466	0.555307	0.559747	0.551882	0.560421	0.550331	0.560751	0.556483	0.550186	0.554941	0.55267	0.552158	0.560264	0.55583	0.5546	0.552779	0.555797	0.556348	0.555405	0.00307645
500K	Weight traits	Abdominal_fat_wt	0.655553	0.646243	0.656414	0.649587	0.652758	0.652709	0.652248	0.65099	0.648929	0.64846	0.645637	0.648576	0.655638	0.655481	0.65259	0.652107	0.647244	0.651504	0.655223	0.65238	0.65603	0.65299	0.651692	0.651474	0.654571	0.649347	0.646905	0.651099	0.649314	0.656873	0.651686	0.00317599
500K	Weight traits	Feet_weight	0.670243	0.667552	0.67439	0.676833	0.667575	0.679394	0.665233	0.67363	0.670426	0.670128	0.675224	0.678055	0.673697	0.678625	0.676628	0.667483	0.677435	0.675954	0.675439	0.674965	0.672253	0.677015	0.667589	0.666224	0.677964	0.671394	0.676495	0.675082	0.669143	0.67111	0.673106	0.00414396
500K	Length traits	Duodenum_length	0.244194	0.243042	0.252244	0.251795	0.245417	0.251744	0.24827	0.247736	0.253957	0.244305	0.248417	0.25221	0.251639	0.257173	0.253055	0.252319	0.25176	0.252951	0.25138	0.245565	0.251062	0.256534	0.250767	0.247929	0.254618	0.249886	0.253113	0.257911	0.254699	0.246592	0.250743	0.00389389
500K	Length traits	Jejunum_length	0.365162	0.367771	0.367388	0.361324	0.360237	0.363048	0.359827	0.367607	0.367258	0.361447	0.361723	0.366806	0.363579	0.366296	0.360505	0.365927	0.363628	0.364505	0.367231	0.365527	0.367131	0.367835	0.364591	0.36688	0.364424	0.360519	0.364357	0.365825	0.366754	0.363493	0.36462	0.00255725
500K	Length traits	Ileum_length	0.445642	0.448136	0.444106	0.443136	0.444468	0.446675	0.442899	0.444291	0.443457	0.441186	0.446012	0.44847	0.44546	0.448173	0.444762	0.440373	0.443849	0.451707	0.444985	0.44451	0.453841	0.446749	0.445074	0.442636	0.44626	0.450578	0.443817	0.444644	0.449057	0.450081	0.445834	0.00306955
500K	Length traits	Total_intestine_length	0.362799	0.364698	0.365464	0.359575	0.358271	0.361053	0.358006	0.366187	0.365665	0.358669	0.360136	0.3657	0.362315	0.365921	0.359417	0.365038	0.362434	0.363241	0.366585	0.363778	0.365744	0.367836	0.36364	0.365234	0.364121	0.358633	0.363567	0.365768	0.365958	0.361498	0.363232	0.00285983
500K	Length traits	Neck_length	0.207757	0.206535	0.211708	0.207883	0.2042	0.212716	0.205599	0.204921	0.205667	0.20626	0.210939	0.208759	0.210241	0.208099	0.21015	0.206718	0.204616	0.210847	0.206085	0.213064	0.208933	0.208534	0.206138	0.202032	0.206436	0.204721	0.209774	0.205217	0.205631	0.203336	0.207451	0.00280628
500K	Weight traits	Eviscerated_weight	0.673617	0.671555	0.676319	0.670061	0.660571	0.675228	0.672578	0.665689	0.671634	0.672448	0.665996	0.677536	0.677087	0.679299	0.672295	0.671471	0.673681	0.669441	0.676053	0.677062	0.676019	0.671623	0.669518	0.666134	0.668394	0.671399	0.673014	0.677122	0.66997	0.671135	0.672132	0.00417813
500K	Percentage traits	Dressed %	0.166815	0.163505	0.1635	0.162344	0.163947	0.164434	0.165223	0.163126	0.161217	0.162405	0.164945	0.165735	0.163043	0.1623	0.164773	0.165266	0.16635	0.163784	0.163583	0.166177	0.165811	0.164214	0.163918	0.1631	0.163987	0.166265	0.163335	0.165768	0.163198	0.165566	0.164254	0.00141771
500K	Percentage traits	Eviscerated %	0.167074	0.167345	0.164341	0.160136	0.165237	0.164698	0.163704	0.164117	0.161609	0.164194	0.165053	0.167869	0.164474	0.16376	0.166652	0.167245	0.16342	0.165918	0.163769	0.166758	0.164646	0.167061	0.161995	0.164342	0.167112	0.164145	0.161753	0.166635	0.165503	0.164881	0.164848	0.00191393
500K	Percentage traits	Breast_muscle %	0.393455	0.391966	0.391653	0.389717	0.391639	0.39402	0.394964	0.395914	0.395886	0.394771	0.387651	0.391575	0.39334	0.395611	0.395176	0.393473	0.392495	0.397146	0.392672	0.395181	0.395164	0.393389	0.396105	0.392894	0.399032	0.394462	0.391044	0.393426	0.395031	0.394273	0.393771	0.00227698
500K	Percentage traits	Leg_muscle %	0.340015	0.331083	0.333554	0.338175	0.335875	0.334149	0.335364	0.332758	0.338572	0.33825	0.333976	0.340794	0.335354	0.335108	0.339243	0.337652	0.337132	0.337591	0.337001	0.338572	0.337938	0.336262	0.335519	0.333956	0.334717	0.334438	0.336162	0.338435	0.337062	0.334378	0.336303	0.00226895
500K	Percentage traits	Skin_subcutaneous_fat %	0.635833	0.629829	0.627755	0.629745	0.633718	0.627494	0.625573	0.628601	0.634191	0.630458	0.625958	0.6267	0.629553	0.639558	0.633088	0.628169	0.631245	0.630016	0.63421	0.633431	0.632593	0.637163	0.63235	0.628919	0.636068	0.628804	0.627817	0.629199	0.630427	0.635631	0.631137	0.00353714
500K	Percentage traits	Abdominal_fat %	0.598385	0.589196	0.60169	0.592564	0.59787	0.596181	0.597962	0.595081	0.590843	0.593197	0.590541	0.594217	0.600071	0.597087	0.597114	0.59609	0.589278	0.594253	0.597191	0.595888	0.59903	0.593966	0.595599	0.595553	0.599714	0.59351	0.590177	0.595857	0.59447	0.599283	0.595395	0.00327077
500K	Percentage traits	Lean_meat %	0.379735	0.375563	0.373715	0.378187	0.378213	0.374908	0.374342	0.377746	0.377197	0.380682	0.373248	0.373796	0.372644	0.380446	0.376341	0.374142	0.374807	0.380572	0.380689	0.376128	0.380328	0.374952	0.378325	0.37108	0.379365	0.37846	0.373517	0.379376	0.378234	0.379094	0.376861	0.00280053
500K	Percentage traits	Swing %	0.407979	0.402267	0.404704	0.404456	0.405075	0.399948	0.40545	0.406399	0.406105	0.411489	0.409579	0.400883	0.402664	0.4006	0.406392	0.405535	0.406836	0.408625	0.412503	0.409223	0.409582	0.412055	0.410668	0.409492	0.408007	0.405388	0.399855	0.404143	0.406957	0.409481	0.406411	0.00355724
500K	Length traits	Shank_length	0.239087	0.237814	0.238274	0.239275	0.239147	0.239739	0.236936	0.237003	0.237632	0.235868	0.239043	0.238278	0.238672	0.238613	0.24099	0.238183	0.23819	0.235089	0.239567	0.240365	0.240848	0.237205	0.234049	0.239751	0.238971	0.240517	0.236987	0.239346	0.235428	0.239007	0.238329	0.00169689
500K	Percentage traits	Heart %	0.258622	0.256904	0.253039	0.255287	0.253304	0.256054	0.253098	0.258453	0.257497	0.257954	0.252767	0.258855	0.252909	0.257414	0.256082	0.259265	0.256233	0.258022	0.248547	0.255276	0.256288	0.256	0.25048	0.253806	0.252298	0.255559	0.257506	0.253222	0.25662	0.257164	0.255484	0.00261813
500K	Percentage traits	Liver %	0.0840476	0.0866052	0.0852484	0.086145	0.0836356	0.0802292	0.0843702	0.084563	0.082188	0.0840154	0.082104	0.0846044	0.0853858	0.0809368	0.0835144	0.0829758	0.082839	0.0838244	0.0844184	0.0861892	0.0852526	0.085335	0.0834894	0.0816032	0.08453	0.0829456	0.0822786	0.082931	0.0834922	0.0839308	0.0837876	0.00152788
500K	Percentage traits	Gizzard %	0.597639	0.598641	0.595347	0.592623	0.594581	0.59941	0.600044	0.598447	0.597413	0.598958	0.597273	0.597668	0.594049	0.598309	0.599881	0.598686	0.599739	0.596858	0.595868	0.595081	0.595147	0.597502	0.594234	0.593253	0.599342	0.593091	0.592593	0.593146	0.5986	0.601577	0.596833	0.00255747
500K	Percentage traits	Feet %	0.292917	0.296906	0.290284	0.295568	0.292829	0.294406	0.297581	0.296742	0.295619	0.299115	0.294004	0.297366	0.293477	0.298227	0.300281	0.294105	0.29487	0.293966	0.291183	0.298513	0.296778	0.296334	0.291618	0.293406	0.298092	0.294184	0.296061	0.296885	0.297594	0.297211	0.295537	0.00245934
500K	Percentage traits	Skeleton %	0.298247	0.296988	0.296349	0.297925	0.297186	0.295352	0.295601	0.297388	0.30056	0.299223	0.298191	0.298109	0.299788	0.303812	0.301046	0.297114	0.301853	0.295537	0.29871	0.30011	0.299879	0.301476	0.297705	0.297676	0.3002	0.298812	0.299125	0.298131	0.295711	0.29916	0.298565	0.00201893
500K	Percentage traits	Neck %	0.438298	0.440318	0.43128	0.434857	0.438396	0.435713	0.436073	0.434221	0.446623	0.440173	0.435741	0.434868	0.436263	0.443751	0.434978	0.434458	0.437599	0.435525	0.44159	0.438268	0.439992	0.437773	0.43847	0.438384	0.440533	0.436885	0.436795	0.436181	0.439121	0.439593	0.437757	0.00307225
500K	Percentage traits	Head %	0.357048	0.353965	0.354704	0.349786	0.352701	0.355699	0.357407	0.352194	0.355018	0.356092	0.354184	0.351574	0.349526	0.356269	0.353881	0.357021	0.355177	0.352733	0.353207	0.357697	0.359581	0.357224	0.35653	0.355465	0.357206	0.350125	0.354306	0.35798	0.356384	0.353588	0.354809	0.00254237
