# Supplementary material for: Strategies to improve genomic predictions for 35 duck carcass traits in an F2 population
Source: J Anim Sci Biotechnol. 2023 May 6;14:74. doi: 10.1186/s40104-023-00875-8 (PMC10163724; doi:10.1186/s40104-023-00875-8)
Supplement: Supplementary file 4 — Additional file 4: Table S4. The SNP heritabilities and prednishiictive reliability of genomic breeding values for duck carcass traits using four different GRM methods. [file 40104_2023_875_MOESM4_ESM.xlsx]

## Sheet: Predictive reliability
Category	Traits	BLUP	GBLUP_0.5K	GBLUP_1K	GBLUP_3K	GBLUP_5K	GBLUP_10K	GBLUP_50K	GBLUP_100K	GBLUP_500K	GBLUP_1M
Weight traits	Carcass_weight	0.356	0.341471	0.383386	0.429376	0.448552	0.459012	0.476283	0.479313	0.481416	0.468127
Weight traits	Neck_weight	0.209364	0.219456	0.254476	0.296193	0.311002	0.318416	0.333604	0.33735	0.339848	0.331169
Weight traits	Head_weight	0.307892	0.279164	0.306352	0.341609	0.355961	0.360653	0.37058	0.373367	0.374539	0.36743
Weight traits	Skin_subcutaneous_fat_wt	0.390685	0.355315	0.395654	0.441512	0.463581	0.469029	0.484361	0.486764	0.488264	0.481044
Weight traits	Swing_weight	0.298414	0.283039	0.316869	0.362481	0.378949	0.386324	0.398197	0.400265	0.401557	0.390812
Weight traits	Skeleton_weight	0.307698	0.288677	0.322635	0.366569	0.383889	0.395142	0.408773	0.4108	0.412443	0.399514
Weight traits	Breast_muscle_wt	0.365687	0.248855	0.27987	0.31622	0.334195	0.345706	0.354452	0.355463	0.356934	0.348569
Weight traits	Leg_muscle_wt	0.285604	0.27247	0.301581	0.335202	0.348125	0.353196	0.364483	0.367723	0.369749	0.359346
Weight traits	Heart_weight	0.285668	0.244146	0.27496	0.311577	0.327256	0.331728	0.342703	0.34397	0.345226	0.336609
Weight traits	Liver_weight	0.251477	0.25507	0.285204	0.323921	0.330781	0.34232	0.3491	0.350918	0.352438	0.345975
Weight traits	Gizzard_weight	0.282903	0.246358	0.269532	0.310412	0.329184	0.337077	0.349318	0.352483	0.355549	0.348604
Weight traits	Abdominal_fat_wt	0.418817	0.36397	0.403272	0.443632	0.466248	0.467145	0.478414	0.479288	0.481184	0.472287
Weight traits	Feet_weight	0.331785	0.301952	0.345223	0.395429	0.412688	0.422253	0.43845	0.443607	0.446056	0.426767
Weight traits	Eviscerated_weight	0.360674	0.321493	0.362222	0.409932	0.430861	0.44127	0.45656	0.459439	0.461284	0.447594
Length traits	Duodenum_length	0.160267	0.160136	0.17342	0.189278	0.198136	0.197969	0.20312	0.204781	0.205398	0.205994
Length traits	Jejunum_length	0.297784	0.194659	0.218327	0.253876	0.26592	0.269785	0.276567	0.277593	0.280227	0.277874
Length traits	Ileum_length	0.25547	0.201269	0.226407	0.255327	0.272792	0.278841	0.289977	0.292853	0.293661	0.289682
Length traits	Total_intestine_length	0.296952	0.192311	0.214695	0.249438	0.262156	0.265896	0.273044	0.274225	0.276835	0.274537
Length traits	Neck_length	0.100228	0.148518	0.155662	0.180096	0.187188	0.189133	0.194402	0.195967	0.196123	0.191629
Length traits	Shank_length	0.116465	0.163461	0.179142	0.190616	0.194292	0.194362	0.198677	0.199775	0.199905	0.198224
Percentage traits	Dressed %	0.053268	0.140602	0.15692	0.16655	0.173614	0.171784	0.170791	0.171616	0.172112	0.169693
Percentage traits	Eviscerated %	0.106614	0.121623	0.14076	0.159077	0.165873	0.168504	0.173668	0.174354	0.17344	0.170515
Percentage traits	Breast_muscle %	0.310617	0.255857	0.272713	0.297333	0.309611	0.31436	0.319222	0.320007	0.322158	0.314908
Percentage traits	Leg_muscle %	0.244362	0.286912	0.297443	0.305518	0.314636	0.3134	0.315037	0.315322	0.316339	0.314389
Percentage traits	Skin_subcutaneous_fat %	0.381412	0.356632	0.386526	0.426128	0.448351	0.448692	0.462197	0.463774	0.46558	0.46244
Percentage traits	Abdominal_fat %	0.388353	0.349488	0.383994	0.418192	0.438164	0.43608	0.446665	0.447359	0.44929	0.434008
Percentage traits	Lean_meat %	0.276402	0.278071	0.293988	0.313042	0.319914	0.323715	0.331067	0.33341	0.333875	0.331625
Percentage traits	Swing %	0.21298	0.196799	0.218778	0.243998	0.260734	0.26135	0.271257	0.273118	0.273625	0.272883
Percentage traits	Heart %	0.20259	0.137946	0.156495	0.188889	0.19928	0.206965	0.217873	0.219544	0.221091	0.220091
Percentage traits	Liver %	0.131775	0.0879986	0.0990417	0.116639	0.121413	0.127145	0.129019	0.130053	0.130812	0.125163
Percentage traits	Gizzard %	0.384928	0.311638	0.342021	0.384625	0.407029	0.417343	0.430644	0.43388	0.435564	0.437133
Percentage traits	Feet %	0.264755	0.233493	0.25283	0.26891	0.279299	0.284382	0.288387	0.287962	0.288608	0.286643
Percentage traits	Skeleton %	0.205799	0.193472	0.209891	0.230579	0.240968	0.239092	0.245523	0.24599	0.246761	0.246348
Percentage traits	Neck %	0.346355	0.321482	0.342331	0.368048	0.382517	0.386205	0.394642	0.39574	0.397067	0.394869
Percentage traits	Head %	0.241783	0.207774	0.230067	0.261626	0.277707	0.286155	0.295231	0.295275	0.296261	0.293089
