# Supplementary material for: Strategies to improve genomic predictions for 35 duck carcass traits in an F2 population
Source: J Anim Sci Biotechnol. 2023 May 6;14:74. doi: 10.1186/s40104-023-00875-8 (PMC10163724; doi:10.1186/s40104-023-00875-8)
Supplement: Supplementary file 5 — Additional file 5: Table S5. The predictive reliability of genomic breeding values for duck carcass traits using Bayesian models. [file 40104_2023_875_MOESM5_ESM.xlsx]

## Sheet: SNP_heritability
Category	Traits	Average_2p(1-p)	Average_Var	Independent_2p(1-p)	Independent_Var
Weight traits	Carcass_weight	0.700967	0.74812	0.70915	0.754744
Weight traits	Eviscerated_weight	0.67221	0.720356	0.682082	0.728688
Weight traits	Neck_weight	0.479664	0.522361	0.489205	0.531633
Weight traits	Head_weight	0.4621	0.507666	0.460966	0.506733
Weight traits	Subcutaneous_fat_wt	0.703592	0.735723	0.715064	0.744038
Weight traits	Swing_weight	0.568978	0.608592	0.579739	0.618485
Weight traits	Skeleton_weight	0.57813	0.631787	0.586439	0.639344
Weight traits	Breast_muscle_wt	0.522615	0.56391	0.531383	0.572147
Weight traits	Leg_muscle_wt	0.497724	0.544137	0.495837	0.541335
Weight traits	Heart_weight	0.439	0.484494	0.448068	0.493867
Weight traits	Liver_weight	0.447212	0.4883	0.448261	0.48832
Weight traits	Gizzard_weight	0.560082	0.608146	0.556086	0.604265
Weight traits	Abdominal_fat_wt	0.66602	0.708005	0.669003	0.711293
Weight traits	Feet_weight	0.665639	0.730305	0.68051	0.748753
Length traits	Duodenum_length	0.247929	0.276953	0.250396	0.279397
Length traits	Jejunum_length	0.368184	0.40538	0.383218	0.420917
Length traits	Ileum_length	0.454126	0.496926	0.455159	0.497914
Length traits	Total_intestine_length	0.365898	0.402711	0.380974	0.41822
Length traits	Neck_length	0.207599	0.236808	0.202775	0.231573
Length traits	Tibia_length	0.237325	0.270538	0.240857	0.273883
Percantage traits	Dressed %	0.166723	0.191806	0.166281	0.191207
Percantage traits	Eviscerated %	0.164724	0.189318	0.16518	0.189699
Percantage traits	Breast_muscle %	0.40026	0.440205	0.40731	0.447135
Percantage traits	Leg_muscle %	0.342277	0.37586	0.338974	0.372197
Percantage traits	Subcutaneous_fat %	0.646767	0.686616	0.657097	0.696695
Percantage traits	Abdominal_fat %	0.602604	0.653096	0.603895	0.65635
Percantage traits	Lean_meat %	0.382595	0.417847	0.38587	0.420519
Percantage traits	Swing %	0.406779	0.449573	0.399458	0.439896
Percantage traits	Heart %	0.261552	0.291465	0.263067	0.292962
Percantage traits	Liver %	0.0839174	0.0933624	0.0710222	0.0786644
Percantage traits	Gizzard %	0.609412	0.653026	0.637713	0.681047
Percantage traits	Feet %	0.30274	0.337087	0.301053	0.335604
Percantage traits	Skeleton %	0.303355	0.337838	0.308679	0.343155
Percantage traits	Neck %	0.445332	0.483891	0.440749	0.478018
Percantage traits	Head %	0.360668	0.398923	0.356498	0.393984
Average		0.437849	0.476889	0.441943	0.480648

## Sheet: Predictive reliability
Category	Traits	Sum_2p(1-p)	Sum_Var	Independent_2p(1-p)	Independent_Var
Weight traits	Carcass_weight	0.468127	0.471556	0.476846	0.480686
Weight traits	Eviscerated_weight	0.447594	0.451719	0.455888	0.460147
Weight traits	Breast_muscle_wt	0.348569	0.351562	0.351544	0.354242
Weight traits	Leg_muscle_wt	0.359346	0.362054	0.364166	0.367761
Weight traits	Skin_subcutaneous_fat_wt	0.481044	0.489015	0.485018	0.491237
Weight traits	Abdominal_fat_wt	0.472287	0.484335	0.481152	0.490638
Weight traits	Skeleton_weight	0.399514	0.402302	0.406716	0.409825
Weight traits	Head_weight	0.36743	0.370544	0.369836	0.373328
Weight traits	Neck_weight	0.331169	0.333818	0.334602	0.337273
Weight traits	Swing_weight	0.390812	0.394918	0.39514	0.399375
Weight traits	Heart_weight	0.336609	0.339528	0.339546	0.342648
Weight traits	Gizzard_weight	0.348604	0.353771	0.352801	0.356997
Weight traits	Liver_weight	0.345975	0.34711	0.348607	0.349083
Weight traits	Feet_weight	0.426767	0.428121	0.441674	0.447796
Length traits	Neck_length	0.191629	0.193346	0.19362	0.195462
Length traits	Total_intestine_length	0.274537	0.277704	0.274869	0.277763
Length traits	Duodenum_length	0.205994	0.20892	0.205719	0.208604
Length traits	Jejunum_length	0.277874	0.280871	0.278197	0.280861
Length traits	Ileum_length	0.289682	0.295471	0.291191	0.296861
Length traits	Shank_length	0.198224	0.200214	0.198342	0.200732
Percantage traits	Dressed %	0.169693	0.172427	0.170855	0.173689
Percantage traits	Eviscerated %	0.170515	0.170969	0.171947	0.172335
Percantage traits	Lean_meat %	0.331625	0.334342	0.333259	0.335638
Percantage traits	Breast_muscle %	0.314908	0.318298	0.320546	0.323895
Percantage traits	Leg_muscle %	0.314389	0.31794	0.314428	0.31811
Percantage traits	Skin_subcutaneous_fat %	0.46244	0.472036	0.465356	0.473461
Percantage traits	Abdominal_fat %	0.434008	0.447398	0.450408	0.46016
Percantage traits	Skeleton %	0.246348	0.251107	0.248092	0.252652
Percantage traits	Head %	0.293089	0.296423	0.293577	0.296354
Percantage traits	Neck %	0.394869	0.400664	0.395936	0.400861
Percantage traits	Swing %	0.272883	0.278893	0.271918	0.278322
Percantage traits	Heart %	0.220091	0.22117	0.221102	0.2218
Percantage traits	Gizzard %	0.437133	0.441896	0.43536	0.439301
Percantage traits	Liver %	0.125163	0.123234	0.124379	0.122222
Percantage traits	Feet %	0.286643	0.287861	0.288155	0.289699
Average		0.326731	0.330615	0.330023	0.333709
