# Supplementary material for: Strategies to improve genomic predictions for 35 duck carcass traits in an F2 population
Source: J Anim Sci Biotechnol. 2023 May 6;14:74. doi: 10.1186/s40104-023-00875-8 (PMC10163724; doi:10.1186/s40104-023-00875-8)
Supplement: Supplementary file 6 — Additional file 6. [file 40104_2023_875_MOESM6_ESM.xlsx]

## Sheet: Sheet1
Category	Traits	GBLUP	BayesB	BayesCπ	BayesR	BayesS	BayesN
Weight traits	Neck_weight	0.331169	0.508867	0.337023	0.223334	0.3391	0.570794
Weight traits	Head_weight	0.36743	0.467028	0.371828	0.334708	0.372744	0.554921
Weight traits	Swing_weight	0.390812	0.508508	0.399539	0.381452	0.401724	0.57666
Weight traits	Feet_weight	0.426767	0.537593	0.449523	0.379342	0.450435	0.608588
Weight traits	Skeleton_weight	0.399514	0.507494	0.412961	0.334065	0.412021	0.576253
Weight traits	Leg_muscle_wt	0.359346	0.465719	0.368917	0.30289	0.371214	0.529432
Weight traits	Eviscerated_weight	0.447594	0.532167	0.461025	0.438378	0.463202	0.569022
Weight traits	Carcass_weight	0.468127	0.547855	0.48138	0.472252	0.483303	0.581509
Weight traits	Heart_weight	0.336609	0.419685	0.340028	0.3062	0.344561	0.415897
Weight traits	Gizzard_weight	0.348604	0.362906	0.35804	0.269972	0.360426	0.383507
Weight traits	Liver_weight	0.345975	0.348311	0.348211	0.326341	0.350263	0.371568
Weight traits	Abdominal_fat_wt	0.472287	0.491188	0.489753	0.480721	0.497838	0.492468
Weight traits	Breast_muscle_wt	0.348569	0.356815	0.354534	0.303002	0.353236	0.368388
Weight traits	Skin_subcutaneous_fat_wt	0.481044	0.491339	0.491557	0.48403	0.492924	0.496889
Length traits	Total_intestine_length	0.274537	0.277768	0.278538	0.24257	0.276252	0.297874
Length traits	Jejunum_length	0.277874	0.280189	0.282117	0.229678	0.275172	0.293679
Length traits	Duodenum_length	0.205994	0.21034	0.213454	0.188808	0.218763	0.21379
Length traits	Ileum_length	0.289682	0.295406	0.295916	0.22964	0.299775	0.293952
Length traits	Neck_length	0.191629	0.374804	0.196546	0.150035	0.193715	0.434839
Length traits	Shank_length	0.198224	0.207558	0.19482	0.18829	0.202961	0.271999
Percantage traits	Abdominal_fat %	0.434008	0.460277	0.459854	0.455142	0.465567	0.467719
Percantage traits	Breast_muscle %	0.314908	0.322815	0.321964	0.316279	0.323434	0.336017
Percantage traits	Leg_muscle %	0.314389	0.331585	0.318253	0.313233	0.319748	0.32892
Percantage traits	Dressed %	0.169693	0.17222	0.175067	0.170651	0.174174	0.183459
Percantage traits	Eviscerated %	0.170515	0.175251	0.17541	0.137757	0.180262	0.182147
Percantage traits	Head %	0.293089	0.296986	0.297632	0.232602	0.301286	0.304655
Percantage traits	Skin_subcutaneous_fat %	0.46244	0.471424	0.472759	0.455541	0.476254	0.471824
Percantage traits	Feet %	0.286643	0.273561	0.291551	0.265622	0.294844	0.294174
Percantage traits	Heart %	0.220091	0.224542	0.223317	0.180959	0.226531	0.227453
Percantage traits	Lean_meat %	0.331625	0.33383	0.335886	0.326709	0.336031	0.337318
Percantage traits	Neck %	0.394869	0.401979	0.400099	0.393551	0.406813	0.398987
Percantage traits	Skeleton %	0.246348	0.251117	0.249119	0.243457	0.257573	0.249775
Percantage traits	Swing %	0.272883	0.277791	0.27744	0.265652	0.290448	0.275229
Percantage traits	Liver %	0.125163	0.131183	0.131261	0.11154	0.137341	0.126223
Percantage traits	Gizzard %	0.437133	0.438581	0.439732	0.408148	0.435907	0.422059
Average		0.326731	0.36442	0.334144	0.301216	0.336738	0.385943
